# Supplementary material for: Antiretroviral Therapy and Reasons for Not Taking It among Men Having Sex with Men (MSM)—Results from the European MSM Internet Survey (EMIS)
Source: PLoS One. 2015 Mar 20;10(3):e0121047. doi: 10.1371/journal.pone.0121047 (PMC4368044; doi:10.1371/journal.pone.0121047)
Supplement: S1 Datafile — (CSV) [file pone.0121047.s001.csv]

Language	Submitted	consent1	consent2	Q1	Q2	Q3	Q4	Q4c	Q6	Q7	Q71	Q72	Q72a	Q73	Q76	Q77	Q78	Q79	Q80	Q81	Q82	Q83	Q84	Q85	Q86	Q87	Q88	Q89	Q90	Q91	Q92	Q93	Q94	Q95	Q96	Q97	Q98	Q99	Q100	Q101	Q102	Q275	Q276	multidiscrepant_$	outmost	RegionEMIS	RegionEMIS3	age_quar	edu3
12	6/7/2010	1	1	1	54	3	10	1	1	83	2	15	12	0	1	0	0	1	1	3	4	2	0	0	0	0	0	0	0	0		2	0	0	0	0	0	0	0	0		4	3	1	2	3	3	3	2
9	6/7/2010	1	1	1	47	1	10	1	2	0	2	27	,5	0	1	0	0	1	1	1	3	2	0	0	0	0	0	0	0	0		2	0	0	0	0	0	0	0	0		5	3	1	2	3	3	3	3
9	6/8/2010	1	1	1	42	1	10	1	2	0	2	20	7	0	4	0	0	2	1	2	3	2	0	0	0	0	0	0	0	0		2	0	0	0	0	0	0	0	0		6	3	1	2	3	3	3	3
24	6/10/2010	1	1	1	30	1	10	1	1	183	2	0	0	0	2	2	2	1	1	2	3	1	1	2	2	2	2	2	2	2		0	0	0	0	0	0	0	0	0		6	5	1	1	3	3	2	3
9	6/10/2010	1	1	1	36	1	10	1	2	0	2	0	0	0	3	0	0	5	5	5	4	2	0	0	0	0	0	0	0	0		2	0	0	0	0	0	0	0	0		4	1	1	2	3	3	2	2
9	6/10/2010	1	1	1	30	3	10	1	1	10	2	0	0	0	1	0	0	2	4	2	3	2	0	0	0	0	0	0	0	0		2	0	0	0	0	0	0	0	0		3	4	1	2	3	3	2	2
9	6/10/2010	1	1	1	35	1	10	1	2	0	2	25	2	0	2	2	2	3	4	4	3	2	0	0	0	0	0	0	0	0		2	0	0	0	0	0	0	0	0		4	1	1	2	3	3	2	2
9	6/10/2010	1	1	1	29	1	10	1	2	0	2	23	4	0	2	2	2	1	1	2	4	2	0	0	0	0	0	0	0	0		2	0	0	0	0	0	0	0	0		2	1	1	1	3	3	2	1
9	6/10/2010	1	1	1	42	1	10	1	2	0	2	14	13	0	4	0	0	2	2	3	2	2	0	0	0	0	0	0	0	0		2	0	0	0	0	0	0	0	0		4	1	1	2	3	3	3	2
9	6/10/2010	1	1	1	47	0	10	1	2	0	2	0	0	0	2	2	2	1	1	2	4	2	0	0	0	0	0	0	0	0		2	0	0	0	0	0	0	0	0		0	0	1	1	3	3	3	0
9	6/10/2010	1	1	1	34	1	10	1	1	64	2	20	7	0	1	0	0	2	2	1	4	1	1	2	2	2	2	2	2	2		0	0	0	0	0	0	0	0	0		3	3	1	2	3	3	2	2
9	6/11/2010	1	1	1	41	1	10	1	1	78	2	0	0	0	2	2	2	1	2	2	2	2	0	0	0	0	0	0	0	0		2	0	0	0	0	0	0	0	0		6	6	1	2	3	3	3	3
9	6/11/2010	1	1	1	40	1	10	1	2	0	2	9	18	0	3	0	0	5	5	6	3	2	0	0	0	0	0	0	0	0		2	0	0	0	0	0	0	0	0		2	6	1	2	3	3	2	1
12	6/11/2010	1	1	1	54	1	10	1	1	83	2	14	13	0	2	2	2	1	1	2	3	2	0	0	0	0	0	0	0	0		2	0	0	0	0	0	0	0	0		5	8	1	2	3	3	3	3
9	6/11/2010	1	1	1	43	1	10	1	0	0	2	9	18	0	3	0	0	1	1	1	4	2	0	0	0	0	0	0	0	0		2	0	0	0	0	0	0	0	0		3	6	1	2	3	3	3	2
9	6/11/2010	1	1	1	35	1	10	1	2	0	2	26	1	2	4	0	0	2	1	3	4	1	1	2	2	2	2	2	2	2		0	0	0	0	0	0	0	0	0		4	1	1	1	3	3	2	2
9	6/11/2010	1	1	1	26	1	10	1	2	0	2	26	1	2	2	2	2	2	1	2	3	1	1	2	2	2	2	2	2	2		0	0	0	0	0	0	0	0	0		6	5	1	2	3	3	2	3
9	6/11/2010	1	1	1	39	1	10	1	2	0	2	0	0	0	2	2	2	2	2	2	4	2	0	0	0	0	0	0	0	0		2	0	0	0	0	0	0	0	0		3	6	1	2	3	3	2	2
9	6/11/2010	1	1	1	28	2	10	1	2	0	2	25	2	0	2	2	2	1	1	5	4	2	0	0	0	0	0	0	0	0		2	0	0	0	0	0	0	0	0		3	1	1	2	3	3	2	2
9	6/11/2010	1	1	1	41	2	10	1	2	0	2	25	2	0	4	0	0	3	3	1	1	1	1	2	2	2	2	2	2	2		0	0	0	0	0	0	0	0	0		3	3	1	1	3	3	3	2
9	6/11/2010	1	1	1	34	1	10	1	2	0	2	25	2	0	2	2	2	1	1	2	4	1	1	2	2	2	2	2	2	2		0	0	0	0	0	0	0	0	0		4	4	1	2	3	3	2	2
9	6/11/2010	1	1	1	49	1	10	1	2	0	2	25	2	0	2	1	0	1	1	2	4	1	2	1	2	2	2	2	2	2		0	0	0	0	0	0	0	0	0		3	1	1	2	3	3	3	2
9	6/11/2010	1	1	1	41	3	10	1	2	0	2	26	1	2	2	2	2	3	3	2	3	1	2	2	2	2	1	2	2	2		0	0	0	0	0	0	0	0	0		2	3	1	1	3	3	3	1
4	6/11/2010	1	1	1	37	5	10	1	1	127	2	24	3	0	1	0	0	1	1	3	3	2	0	0	0	0	0	0	0	0		2	0	0	0	0	0	0	0	0		5	4	1	1	3	3	2	3
9	6/11/2010	1	1	1	20	1	10	1	1	157	2	27	,5	0	3	0	0	2	3	3	3	2	0	0	0	0	0	0	0	0		2	0	0	0	0	0	0	0	0		4	2	1	2	3	3	1	2
9	6/11/2010	1	1	1	45	1	10	1	2	0	2	26	1	2	2	2	2	1	1	2	3	1	1	2	2	2	2	2	2	2		0	0	0	0	0	0	0	0	0		3	1	1	2	3	3	3	2
9	6/11/2010	1	1	1	64	3	10	1	2	0	2	0	0	0	2	2	2	1	1	2	2	2	0	0	0	0	0	0	0	0		2	0	0	0	0	0	0	0	0		5	6	1	1	3	3	3	3
9	6/11/2010	1	1	1	49	4	10	1	2	0	2	0	0	0	2	2	2	1	1	2	4	2	0	0	0	0	0	0	0	0		2	0	0	0	0	0	0	0	0		2	8	1	2	3	3	3	1
9	6/11/2010	1	1	1	46	1	10	1	2	0	2	11	16	0	2	1	0	2	1	2	3	2	0	0	0	0	0	0	0	0		2	0	0	0	0	0	0	0	0		6	1	1	1	3	3	3	3
9	6/11/2010	1	1	1	29	4	10	1	2	0	2	25	2	0	1	0	0	2	2	3	3	2	0	0	0	0	0	0	0	0		2	0	0	0	0	0	0	0	0		3	1	1	2	3	3	2	2
9	6/11/2010	1	1	1	37	1	10	1	2	0	2	14	13	0	3	0	0	2	2	4	3	2	0	0	0	0	0	0	0	0		2	0	0	0	0	0	0	0	0		3	8	1	2	3	3	2	2
9	6/11/2010	1	1	1	28	1	10	1	1	161	2	20	7	0	2	2	2	1	1	5	2	2	0	0	0	0	0	0	0	0		2	0	0	0	0	0	0	0	0		1	1	1	2	3	3	2	1
9	6/11/2010	1	1	1	37	2	10	1	2	0	2	17	10	0	3	0	0	1	1	2	4	1	1	2	2	2	2	2	2	2		0	0	0	0	0	0	0	0	0		3	1	1	2	3	3	2	2
9	6/11/2010	1	1	1	42	1	10	1	1	42	2	10	17	0	2	3	0	2	5	2	4	2	0	0	0	0	0	0	0	0		2	0	0	0	0	0	0	0	0		3	6	1	2	3	3	3	2
11	6/11/2010	1	1	1	28	1	10	1	1	75	2	24	3	0	2	1	0	1	1	2	2	2	0	0	0	0	0	0	0	0		2	0	0	0	0	0	0	0	0		5	2	1	1	3	3	2	3
9	6/11/2010	1	1	1	50	5	10	1	1	64	2	0	0	0	2	2	2	1	1	2	3	2	0	0	0	0	0	0	0	0		2	0	0	0	0	0	0	0	0		6	1	1	1	3	3	3	3
9	6/11/2010	1	1	1	32	4	10	1	2	0	2	19	8	0	4	0	0	1	1	3	4	2	0	0	0	0	0	0	0	0		2	0	0	0	0	0	0	0	0		6	2	1	2	3	3	2	3
9	6/11/2010	1	1	1	39	1	10	1	2	0	2	17	10	0	4	0	0	1	1	1	3	2	0	0	0	0	0	0	0	0		2	0	0	0	0	0	0	0	0		6	3	1	2	3	3	2	3
9	6/11/2010	1	1	1	25	2	10	1	1	162	2	26	1	2	2	2	2	1	1	5	3	1	1	2	2	2	2	2	2	2		0	0	0	0	0	0	0	0	0		4	1	1	2	3	3	2	2
9	6/11/2010	1	1	1	58	1	10	1	2	0	2	0	0	0	2	2	2	1	1	2	3	2	0	0	0	0	0	0	0	0		2	0	0	0	0	0	0	0	0		6	1	1	2	3	3	3	3
9	6/11/2010	1	1	1	48	1	10	1	2	0	2	13	14	0	2	2	2	1	2	3	4	2	0	0	0	0	0	0	0	0		2	0	0	0	0	0	0	0	0		4	1	1	1	3	3	3	2
9	6/11/2010	1	1	1	49	1	10	1	2	0	2	14	13	0	4	0	0	1	1	2	5	1	1	2	2	2	2	2	2	2		0	0	0	0	0	0	0	0	0		5	1	1	2	3	3	3	3
9	6/11/2010	1	1	1	59	0	10	1	2	0	2	26	1	2	2	2	2	1	1	2	5	1	2	2	1	2	2	2	2	2		0	0	0	0	0	0	0	0	0		3	8	1	2	3	3	3	2
9	6/11/2010	1	1	1	37	1	10	1	2	0	2	25	2	0	4	0	0	1	1	2	3	1	1	2	2	2	2	2	2	2		0	0	0	0	0	0	0	0	0		4	1	1	1	3	3	2	2
9	6/11/2010	1	1	1	42	1	10	1	2	0	2	0	0	0	2	2	2	2	1	3	3	2	0	0	0	0	0	0	0	0		2	0	0	0	0	0	0	0	0		5	1	1	2	3	3	3	3
9	6/11/2010	1	1	1	40	5	10	1	2	0	2	24	3	0	3	0	0	1	1	2	4	2	0	0	0	0	0	0	0	0		2	0	0	0	0	0	0	0	0		6	1	1	1	3	3	2	3
9	6/11/2010	1	1	1	32	1	10	1	2	0	2	26	1	2	3	0	0	1	1	2	3	2	0	0	0	0	0	0	0	0		2	0	0	0	0	0	0	0	0		5	3	1	2	3	3	2	3
9	6/11/2010	1	1	1	40	3	10	1	2	0	2	27	,5	0	2	2	2	2	1	3	2	1	2	2	2	2	2	2	2	1	Weil das Ergebnis noch so frisch ist da� man erst die Entwicklung abwarten will wie sich die Werte ver�ndern.	0	0	0	0	0	0	0	0	0		4	1	1	1	3	3	2	2
9	6/11/2010	1	1	1	27	5	10	1	2	0	2	0	0	0	2	2	2	1	1	2	4	2	0	0	0	0	0	0	0	0		2	0	0	0	0	0	0	0	0		2	1	1	2	3	3	2	1
9	6/11/2010	1	1	1	39	1	10	1	2	0	2	26	1	2	2	2	2	2	2	2	3	2	0	0	0	0	0	0	0	0		2	0	0	0	0	0	0	0	0		6	3	1	2	3	3	2	3
9	6/11/2010	1	1	1	26	1	10	1	2	0	2	26	1	2	3	0	0	2	2	4	4	2	0	0	0	0	0	0	0	0		2	0	0	0	0	0	0	0	0		4	5	1	2	3	3	2	2
9	6/11/2010	1	1	1	40	1	10	1	2	0	2	0	0	0	3	0	0	3	2	4	4	2	0	0	0	0	0	0	0	0		2	0	0	0	0	0	0	0	0		6	1	1	2	3	3	2	3
9	6/11/2010	1	1	1	51	3	10	1	2	0	2	16	11	0	4	0	0	1	1	2	1	2	0	0	0	0	0	0	0	0		2	0	0	0	0	0	0	0	0		4	1	1	2	3	3	3	2
9	6/11/2010	1	1	1	48	0	10	1	2	0	2	0	0	0	2	1	0	2	1	2	0	2	0	0	0	0	0	0	0	0		2	0	0	0	0	0	0	0	0		3	1	1	0	3	3	3	2
9	6/11/2010	1	1	1	27	2	10	1	2	0	2	26	1	2	2	2	2	2	1	2	4	1	1	1	2	2	2	2	2	2		0	0	0	0	0	0	0	0	0		4	5	1	2	3	3	2	2
9	6/11/2010	1	1	1	45	1	10	1	2	0	2	17	10	0	2	1	0	1	1	6	4	2	0	0	0	0	0	0	0	0		2	0	0	0	0	0	0	0	0		6	1	1	2	3	3	3	3
9	6/11/2010	1	1	1	26	1	10	1	1	64	2	27	,5	0	1	0	0	2	2	3	4	1	1	1	2	2	2	2	2	2		0	0	0	0	0	0	0	0	0		4	5	1	2	3	3	2	2
9	6/11/2010	1	1	1	52	1	10	1	2	0	2	2	25	0	2	2	2	1	1	6	3	2	0	0	0	0	0	0	0	0		2	0	0	0	0	0	0	0	0		6	2	1	2	3	3	3	3
9	6/11/2010	1	1	1	42	1	10	1	1	64	2	1	26	0	1	0	0	3	3	3	4	1	1	2	2	2	2	2	2	2		0	0	0	0	0	0	0	0	0		3	5	1	2	3	3	3	2
9	6/11/2010	1	1	1	32	2	10	1	2	0	2	0	0	0	1	0	0	1	1	2	4	2	0	0	0	0	0	0	0	0		1	1	2	2	2	2	2	2	2		3	1	1	1	3	3	2	2
9	6/11/2010	1	1	1	37	1	10	1	2	0	2	18	9	0	1	0	0	1	1	3	3	2	0	0	0	0	0	0	0	0		2	0	0	0	0	0	0	0	0		3	3	1	2	3	3	2	2
9	6/11/2010	1	1	1	41	1	10	1	2	0	2	13	14	0	4	0	0	1	1	2	4	2	0	0	0	0	0	0	0	0		2	0	0	0	0	0	0	0	0		3	1	1	2	3	3	3	2
9	6/11/2010	1	1	1	41	5	10	1	2	0	2	11	16	0	2	2	2	1	1	2	4	2	0	0	0	0	0	0	0	0		1	2	2	2	2	2	2	2	1	viruslasterh�hung f�r resistenztestung	3	6	1	2	3	3	3	2
9	6/11/2010	1	1	1	33	1	10	1	1	64	2	25	2	0	1	0	0	3	2	1	5	1	1	2	2	2	2	2	2	2		0	0	0	0	0	0	0	0	0		5	4	1	2	3	3	2	3
9	6/11/2010	1	1	1	63	0	10	1	2	0	2	0	0	0	1	0	0	1	1	2	0	2	0	0	0	0	0	0	0	0		2	0	0	0	0	0	0	0	0		5	6	1	1	3	3	3	3
9	6/11/2010	1	1	1	53	1	10	1	2	0	2	26	1	2	4	0	0	1	2	2	4	2	0	0	0	0	0	0	0	0		2	0	0	0	0	0	0	0	0		6	1	1	1	3	3	3	3
9	6/11/2010	1	1	1	44	1	10	1	2	0	2	22	5	0	2	2	2	1	1	2	4	1	1	2	2	2	2	2	2	2		0	0	0	0	0	0	0	0	0		4	1	1	2	3	3	3	2
9	6/11/2010	1	1	1	47	1	10	1	2	0	2	17	10	0	4	0	0	2	2	4	4	2	0	0	0	0	0	0	0	0		2	0	0	0	0	0	0	0	0		4	1	1	1	3	3	3	2
9	6/11/2010	1	1	1	35	1	10	1	2	0	2	14	13	0	2	1	0	1	1	2	3	2	0	0	0	0	0	0	0	0		2	0	0	0	0	0	0	0	0		3	1	1	2	3	3	2	2
9	6/11/2010	1	1	1	27	3	10	1	2	0	2	24	3	0	3	0	0	5	5	6	3	2	0	0	0	0	0	0	0	0		1	1	1	2	2	2	2	2	1	als haart genommen und nach 1nem jahr abgesetzt	4	1	1	2	3	3	2	2
9	6/11/2010	1	1	1	46	3	10	1	2	0	2	17	10	0	2	2	2	2	1	2	1	2	0	0	0	0	0	0	0	0		2	0	0	0	0	0	0	0	0		4	1	1	2	3	3	3	2
9	6/11/2010	1	1	1	55	1	10	1	2	0	2	13	14	0	2	2	2	1	1	3	4	2	0	0	0	0	0	0	0	0		2	0	0	0	0	0	0	0	0		5	3	1	2	3	3	3	3
9	6/11/2010	1	1	1	44	1	10	1	1	64	2	5	22	0	3	0	0	2	5	1	4	2	0	0	0	0	0	0	0	0		2	0	0	0	0	0	0	0	0		6	1	1	2	3	3	3	3
9	6/11/2010	1	1	1	35	1	10	1	2	0	2	25	2	0	3	0	0	2	2	1	3	2	0	0	0	0	0	0	0	0		2	0	0	0	0	0	0	0	0		5	3	1	2	3	3	2	3
9	6/11/2010	1	1	1	42	2	10	1	2	0	2	6	21	0	3	0	0	2	0	0	4	2	0	0	0	0	0	0	0	0		2	0	0	0	0	0	0	0	0		3	6	1	2	3	3	3	2
9	6/11/2010	1	1	1	27	2	10	1	2	0	2	24	3	0	2	1	0	1	2	2	3	2	0	0	0	0	0	0	0	0		2	0	0	0	0	0	0	0	0		4	1	1	2	3	3	2	2
9	6/11/2010	1	1	1	42	1	10	1	2	0	2	0	0	0	4	0	0	1	1	3	2	2	0	0	0	0	0	0	0	0		2	0	0	0	0	0	0	0	0		3	1	1	1	3	3	3	2
22	6/11/2010	1	1	1	36	1	10	1	1	7	2	15	12	0	2	2	2	1	2	2	3	2	0	0	0	0	0	0	0	0		2	0	0	0	0	0	0	0	0		4	4	1	1	3	3	2	2
9	6/11/2010	1	1	1	48	1	10	1	2	0	2	14	13	0	1	0	0	2	1	2	2	2	0	0	0	0	0	0	0	0		2	0	0	0	0	0	0	0	0		6	7	1	2	3	3	3	3
9	6/11/2010	1	1	1	26	1	10	1	2	0	2	0	0	0	2	2	2	2	4	5	0	1	1	2	2	2	2	2	2	2		0	0	0	0	0	0	0	0	0		4	1	1	2	3	3	2	2
9	6/11/2010	1	1	1	33	1	10	1	1	42	2	0	0	0	1	0	0	1	1	1	4	1	1	2	2	2	2	2	2	2		0	0	0	0	0	0	0	0	0		5	3	1	2	3	3	2	3
9	6/11/2010	1	1	1	33	1	10	1	1	98	2	26	1	2	1	0	0	1	2	3	4	2	0	0	0	0	0	0	0	0		2	0	0	0	0	0	0	0	0		4	1	1	1	3	3	2	2
9	6/11/2010	1	1	1	28	3	10	1	2	0	2	25	2	0	1	0	0	1	1	3	4	1	1	2	2	2	2	2	2	2		0	0	0	0	0	0	0	0	0		3	1	1	2	3	3	2	2
9	6/11/2010	1	1	1	30	4	10	1	2	0	2	23	4	0	1	0	0	1	1	3	3	2	0	0	0	0	0	0	0	0		2	0	0	0	0	0	0	0	0		3	1	1	1	3	3	2	2
9	6/11/2010	1	1	1	36	1	10	1	2	0	2	16	11	0	2	2	2	1	2	2	4	1	1	2	2	2	2	2	2	2		0	0	0	0	0	0	0	0	0		2	4	1	2	3	3	2	1
9	6/11/2010	1	1	1	31	1	10	1	2	0	2	23	4	0	1	0	0	1	1	2	4	1	1	2	2	2	2	2	2	2		0	0	0	0	0	0	0	0	0		2	4	1	1	3	3	2	1
9	6/11/2010	1	1	1	41	1	10	1	2	0	2	8	19	0	2	2	2	1	1	2	3	2	0	0	0	0	0	0	0	0		2	0	0	0	0	0	0	0	0		6	3	1	2	3	3	3	3
9	6/11/2010	1	1	1	32	1	10	1	2	0	2	23	4	0	2	2	2	1	1	2	3	1	1	2	2	2	2	2	2	2		0	0	0	0	0	0	0	0	0		4	1	1	2	3	3	2	2
9	6/11/2010	1	1	1	44	1	10	1	0	0	2	23	4	0	1	0	0	2	1	3	3	2	0	0	0	0	0	0	0	0		2	0	0	0	0	0	0	0	0		3	1	1	0	3	3	3	2
9	6/11/2010	1	1	1	21	3	10	1	2	0	2	26	1	1	2	2	2	1	1	2	4	2	0	0	0	0	0	0	0	0		2	0	0	0	0	0	0	0	0		4	5	1	2	3	3	1	2
9	6/11/2010	1	1	1	43	0	10	1	2	0	2	27	,5	0	3	0	0	2	1	2	3	2	0	0	0	0	0	0	0	0		2	0	0	0	0	0	0	0	0		3	7	1	1	3	3	3	2
9	6/11/2010	1	1	1	35	4	10	1	2	0	2	0	0	0	1	0	0	0	3	4	2	2	0	0	0	0	0	0	0	0		2	0	0	0	0	0	0	0	0		2	7	1	2	3	3	2	1
9	6/11/2010	1	1	1	25	5	10	1	2	0	2	25	2	0	2	1	0	1	1	3	4	2	0	0	0	0	0	0	0	0		2	0	0	0	0	0	0	0	0		3	1	1	2	3	3	2	2
9	6/11/2010	1	1	1	30	1	10	1	2	0	2	26	1	2	2	1	0	1	3	4	4	2	0	0	0	0	0	0	0	0		2	0	0	0	0	0	0	0	0		6	1	1	1	3	3	2	3
9	6/11/2010	1	1	1	49	1	10	1	2	0	2	24	3	0	2	1	0	1	1	2	3	2	0	0	0	0	0	0	0	0		2	0	0	0	0	0	0	0	0		6	1	1	1	3	3	3	3
9	6/11/2010	1	1	1	67	2	10	1	2	0	2	23	4	0	2	2	2	1	1	2	3	2	0	0	0	0	0	0	0	0		2	0	0	0	0	0	0	0	0		6	6	1	2	3	3	3	3
9	6/11/2010	1	1	1	41	1	10	1	1	64	2	0	0	0	1	0	0	2	2	3	4	2	0	0	0	0	0	0	0	0		2	0	0	0	0	0	0	0	0		6	3	1	2	3	3	3	3
16	6/11/2010	1	1	1	31	1	10	1	1	142	2	26	1	2	3	0	0	5	5	6	4	1	1	2	2	2	2	2	2	2		0	0	0	0	0	0	0	0	0		2	3	1	1	3	3	2	1
9	6/11/2010	1	1	1	45	5	10	1	2	0	2	17	10	0	2	1	0	1	1	2	4	2	0	0	0	0	0	0	0	0		2	0	0	0	0	0	0	0	0		3	6	1	2	3	3	3	2
9	6/11/2010	1	1	1	35	1	10	1	2	0	2	20	7	0	2	2	2	2	2	3	4	1	1	2	2	2	2	2	2	2		0	0	0	0	0	0	0	0	0		6	1	1	2	3	3	2	3
9	6/11/2010	1	1	1	53	1	10	1	2	0	2	24	3	0	2	1	0	1	1	2	4	2	0	0	0	0	0	0	0	0		2	0	0	0	0	0	0	0	0		4	1	1	2	3	3	3	2
9	6/11/2010	1	1	1	42	1	10	1	2	0	2	0	0	0	2	3	0	1	1	6	4	2	0	0	0	0	0	0	0	0		2	0	0	0	0	0	0	0	0		6	3	1	1	3	3	3	3
9	6/11/2010	1	1	1	40	5	10	1	2	0	2	21	6	0	3	0	0	5	1	3	2	2	0	0	0	0	0	0	0	0		2	0	0	0	0	0	0	0	0		3	1	1	1	3	3	2	2
9	6/11/2010	1	1	1	36	1	10	1	0	0	2	19	8	0	2	2	2	1	1	3	4	2	0	0	0	0	0	0	0	0		2	0	0	0	0	0	0	0	0		6	2	1	2	3	3	2	3
9	6/11/2010	1	1	1	31	1	10	1	2	0	2	26	1	1	2	1	0	2	2	3	3	2	0	0	0	0	0	0	0	0		2	0	0	0	0	0	0	0	0		2	8	1	2	3	3	2	1
9	6/11/2010	1	1	1	25	1	10	1	1	172	2	26	1	2	2	2	2	1	1	3	4	1	1	2	2	2	2	2	2	2		0	0	0	0	0	0	0	0	0		6	4	1	2	3	3	2	3
9	6/12/2010	1	1	1	48	1	10	1	2	0	2	12	15	0	1	0	0	1	1	2	2	2	0	0	0	0	0	0	0	0		2	0	0	0	0	0	0	0	0		4	1	1	2	3	3	3	2
9	6/12/2010	1	1	1	55	5	10	1	2	0	2	10	17	0	2	1	0	1	1	2	3	2	0	0	0	0	0	0	0	0		2	0	0	0	0	0	0	0	0		3	6	1	2	3	3	3	2
9	6/12/2010	1	1	1	42	1	10	1	2	0	2	0	0	0	2	2	2	2	3	4	3	2	0	0	0	0	0	0	0	0		2	0	0	0	0	0	0	0	0		3	3	1	2	3	3	3	2
9	6/12/2010	1	1	1	42	1	10	1	2	0	2	26	1	2	1	0	0	1	1	1	4	2	0	0	0	0	0	0	0	0		2	0	0	0	0	0	0	0	0		4	1	1	2	3	3	3	2
9	6/12/2010	1	1	1	48	1	10	1	2	0	2	25	2	0	2	2	2	2	2	3	4	2	0	0	0	0	0	0	0	0		1	1	2	2	2	2	2	2	2		5	1	1	2	3	3	3	3
9	6/12/2010	1	1	1	54	1	10	1	2	0	2	0	0	0	2	2	2	1	1	2	4	2	0	0	0	0	0	0	0	0		2	0	0	0	0	0	0	0	0		3	2	1	2	3	3	3	2
9	6/12/2010	1	1	1	46	1	10	1	2	0	2	0	0	0	2	2	2	2	2	4	0	2	0	0	0	0	0	0	0	0		1	2	1	1	2	2	2	2	2		1	6	1	2	3	3	3	1
9	6/12/2010	1	1	1	39	1	10	1	1	142	2	12	15	0	1	0	0	4	4	4	3	2	0	0	0	0	0	0	0	0		1	2	2	2	2	2	2	2	1	sehr gute werte - pause	6	1	1	2	3	3	2	3
9	6/12/2010	1	1	1	34	3	10	1	1	10	2	0	0	0	1	0	0	2	3	4	8	1	2	2	2	2	2	2	2	1		0	0	0	0	0	0	0	0	0		4	1	1	1	3	3	2	2
9	6/12/2010	1	1	1	32	1	10	1	1	64	2	23	4	0	2	2	2	2	1	3	2	1	1	1	2	2	2	2	2	2		0	0	0	0	0	0	0	0	0		3	1	1	2	3	3	2	2
9	6/12/2010	1	1	1	35	1	10	1	2	0	2	26	1	2	2	2	2	1	1	3	3	1	1	2	2	2	2	2	2	2		0	0	0	0	0	0	0	0	0		3	1	1	2	3	3	2	2
9	6/12/2010	1	1	1	27	3	10	1	0	0	2	27	,5	0	2	1	0	1	1	2	3	1	1	2	2	2	2	2	2	2		0	0	0	0	0	0	0	0	0		6	4	1	1	3	3	2	3
9	6/12/2010	1	1	1	42	1	10	1	2	0	2	8	19	0	3	0	0	2	2	4	2	2	0	0	0	0	0	0	0	0		2	0	0	0	0	0	0	0	0		3	3	1	2	3	3	3	2
9	6/12/2010	1	1	1	28	5	10	1	2	0	2	24	3	0	2	2	2	1	1	2	4	2	0	0	0	0	0	0	0	0		2	0	0	0	0	0	0	0	0		6	1	1	2	3	3	2	3
9	6/12/2010	1	1	1	35	1	10	1	2	0	2	17	10	0	1	0	0	2	2	3	3	2	0	0	0	0	0	0	0	0		2	0	0	0	0	0	0	0	0		4	1	1	2	3	3	2	2
9	6/12/2010	1	1	1	48	1	10	1	2	0	2	12	15	0	1	0	0	2	2	1	4	2	0	0	0	0	0	0	0	0		2	0	0	0	0	0	0	0	0		6	1	1	1	3	3	3	3
9	6/12/2010	1	1	1	42	3	10	1	1	64	2	5	22	0	2	2	2	2	1	3	3	2	0	0	0	0	0	0	0	0		2	0	0	0	0	0	0	0	0		6	8	1	2	3	3	3	3
9	6/12/2010	1	1	1	70	1	10	1	1	0	2	22	5	0	2	1	0	1	1	2	3	2	0	0	0	0	0	0	0	0		2	0	0	0	0	0	0	0	0		5	6	1	2	3	3	3	3
9	6/12/2010	1	1	1	37	3	10	1	2	0	2	16	11	0	2	2	2	1	1	1	3	2	0	0	0	0	0	0	0	0		2	0	0	0	0	0	0	0	0		3	6	1	2	3	3	2	2
9	6/12/2010	1	1	1	52	1	10	1	2	0	2	12	15	0	2	2	2	5	1	5	4	2	0	0	0	0	0	0	0	0		2	0	0	0	0	0	0	0	0		5	3	1	2	3	3	3	3
9	6/12/2010	1	1	1	28	1	10	1	2	0	2	25	2	0	1	0	2	2	2	1	2	1	1	2	2	2	2	2	2	2		0	0	0	0	0	0	0	0	0		3	1	1	2	3	3	2	2
9	6/13/2010	1	1	1	45	1	10	1	1	9	2	0	0	0	2	2	2	1	2	2	4	1	1	2	2	2	2	2	2	2		0	0	0	0	0	0	0	0	0		4	2	1	2	3	3	3	2
9	6/13/2010	1	1	1	31	1	10	1	2	0	2	13	14	0	3	0	0	2	2	2	4	2	0	0	0	0	0	0	0	0		2	0	0	0	0	0	0	0	0		2	4	1	2	3	3	2	1
9	6/13/2010	1	1	1	32	1	10	1	2	0	2	26	1	1	2	2	2	2	2	3	3	1	1	2	2	2	2	2	2	2		0	0	0	0	0	0	0	0	0		6	3	1	2	3	3	2	3
9	6/13/2010	1	1	1	47	3	10	1	2	0	2	21	6	0	1	0	0	2	2	2	2	2	0	0	0	0	0	0	0	0		2	0	0	0	0	0	0	0	0		4	1	1	2	3	3	3	2
9	6/13/2010	1	1	1	33	3	10	1	2	0	2	25	2	0	2	2	0	1	1	4	3	2	0	0	0	0	0	0	0	0		2	0	0	0	0	0	0	0	0		6	1	1	1	3	3	2	3
9	6/13/2010	1	1	1	59	0	10	1	2	0	2	18	9	0	2	2	2	2	2	2	4	2	0	0	0	0	0	0	0	0		2	0	0	0	0	0	0	0	0		2	1	1	1	3	3	3	1
9	6/13/2010	1	1	1	21	1	10	1	2	0	2	26	1	2	1	0	0	0	2	3	3	1	1	2	2	2	2	2	2	2		0	0	0	0	0	0	0	0	0		3	1	1	2	3	3	1	2
9	6/13/2010	1	1	1	30	1	10	1	2	0	2	24	3	0	3	0	0	1	1	1	2	1	1	2	2	2	2	2	2	2		0	0	0	0	0	0	0	0	0		3	3	1	2	3	3	2	2
9	6/13/2010	1	1	1	36	1	10	1	2	0	2	24	3	0	2	2	2	1	2	3	4	2	0	0	0	0	0	0	0	0		2	0	0	0	0	0	0	0	0		3	1	1	1	3	3	2	2
9	6/14/2010	1	1	1	45	3	10	1	1	0	2	27	,5	0	2	2	2	1	1	2	4	1	1	2	2	2	2	2	2	2		0	0	0	0	0	0	0	0	0		3	3	1	2	3	3	3	2
9	6/14/2010	1	1	1	35	3	10	1	2	0	2	27	,5	0	2	2	2	1	1	2	4	1	1	2	2	2	2	2	2	2		0	0	0	0	0	0	0	0	0		3	1	1	2	3	3	2	2
9	6/14/2010	1	1	1	45	1	10	1	2	0	2	23	4	0	2	2	2	1	1	2	4	1	1	2	2	2	2	2	2	2		0	0	0	0	0	0	0	0	0		5	1	1	2	3	3	3	3
9	6/14/2010	1	1	1	45	1	10	1	2	0	2	5	22	0	1	0	0	3	3	5	3	2	0	0	0	0	0	0	0	0		2	0	0	0	0	0	0	0	0		4	3	1	2	3	3	3	2
9	6/14/2010	1	1	1	45	1	10	1	2	0	2	0	0	0	4	0	0	1	1	6	0	2	0	0	0	0	0	0	0	0		2	0	0	0	0	0	0	0	0		3	1	1	2	3	3	3	2
9	6/14/2010	1	1	1	26	2	10	1	2	0	2	23	4	0	3	0	0	1	1	3	3	2	0	0	0	0	0	0	0	0		2	0	0	0	0	0	0	0	0		3	1	1	2	3	3	2	2
9	6/14/2010	1	1	1	41	2	10	1	2	0	2	0	0	0	1	0	0	1	1	3	3	2	0	0	0	0	0	0	0	0		2	0	0	0	0	0	0	0	0		2	1	1	2	3	3	3	1
9	6/14/2010	1	1	1	40	3	10	1	2	0	2	4	23	0	2	1	0	1	1	2	3	2	0	0	0	0	0	0	0	0		2	0	0	0	0	0	0	0	0		6	1	1	2	3	3	2	3
9	6/14/2010	1	1	1	38	1	10	1	2	0	2	19	8	0	2	2	2	2	3	4	4	2	0	0	0	0	0	0	0	0		2	0	0	0	0	0	0	0	0		4	4	1	1	3	3	2	2
9	6/15/2010	1	1	1	29	3	10	1	2	0	2	26	1	2	2	2	2	2	1	3	4	1	1	2	2	2	2	2	2	2		0	0	0	0	0	0	0	0	0		6	1	1	2	3	3	2	3
9	6/15/2010	1	1	1	42	1	10	1	2	0	2	25	2	0	2	2	2	1	1	2	2	2	0	0	0	0	0	0	0	0		2	0	0	0	0	0	0	0	0		3	1	1	1	3	3	3	2
9	6/15/2010	1	1	1	36	4	10	1	2	0	2	21	6	0	2	2	2	2	1	1	4	2	0	0	0	0	0	0	0	0		2	0	0	0	0	0	0	0	0		4	4	1	2	3	3	2	2
9	6/15/2010	1	1	1	39	1	10	1	1	64	2	11	16	0	4	0	0	5	5	6	3	2	0	0	0	0	0	0	0	0		2	0	0	0	0	0	0	0	0		4	1	1	2	3	3	2	2
9	6/15/2010	1	1	1	26	3	10	1	2	0	2	26	1	1	2	2	2	1	1	2	1	1	1	2	2	2	2	2	2	2		0	0	0	0	0	0	0	0	0		4	2	1	2	3	3	2	2
9	6/15/2010	1	1	1	46	1	10	1	2	0	2	18	9	0	1	0	0	1	0	2	3	2	0	0	0	0	0	0	0	0		2	0	0	0	0	0	0	0	0		2	1	1	2	3	3	3	1
9	6/16/2010	1	1	1	55	1	10	1	2	0	2	6	21	0	4	0	0	1	1	2	4	2	0	0	0	0	0	0	0	0		2	0	0	0	0	0	0	0	0		4	8	1	2	3	3	3	2
9	6/16/2010	1	1	1	26	1	10	1	2	0	2	25	2	0	2	2	2	1	1	2	3	1	1	2	2	2	2	2	2	2		0	0	0	0	0	0	0	0	0		4	3	1	2	3	3	2	2
9	6/16/2010	1	1	1	40	1	10	1	2	0	2	21	6	0	2	2	2	1	1	2	3	2	0	0	0	0	0	0	0	0		2	0	0	0	0	0	0	0	0		4	1	1	2	3	3	2	2
9	6/16/2010	1	1	1	39	1	10	1	2	0	2	26	1	2	1	0	0	2	3	1	4	2	0	0	0	0	0	0	0	0		2	0	0	0	0	0	0	0	0		6	1	1	2	3	3	2	3
9	6/17/2010	1	1	1	44	1	10	1	2	0	2	13	14	0	2	2	2	1	1	3	4	2	0	0	0	0	0	0	0	0		2	0	0	0	0	0	0	0	0		3	1	1	2	3	3	3	2
9	6/17/2010	1	1	1	25	1	10	1	1	64	2	27	,5	0	2	2	2	1	1	3	0	1	2	2	2	2	2	2	2	1	gerade erst diagnostiziert	0	0	0	0	0	0	0	0	0		4	5	1	2	3	3	2	2
9	6/18/2010	1	1	1	42	1	10	1	2	0	2	18	9	0	2	2	2	2	2	2	3	1	1	2	2	2	2	2	2	2		0	0	0	0	0	0	0	0	0		6	3	1	2	3	3	3	3
9	6/18/2010	1	1	1	44	4	10	1	2	0	2	10	17	0	2	2	2	2	1	3	3	2	0	0	0	0	0	0	0	0		2	0	0	0	0	0	0	0	0		3	3	1	2	3	3	3	2
9	6/19/2010	1	1	1	42	4	10	1	2	0	2	25	2	0	2	1	0	1	1	2	2	2	0	0	0	0	0	0	0	0		2	0	0	0	0	0	0	0	0		4	3	1	1	3	3	3	2
9	6/19/2010	1	1	1	35	1	10	1	2	0	2	25	2	0	2	2	2	4	4	4	3	2	0	0	0	0	0	0	0	0		2	0	0	0	0	0	0	0	0		4	1	1	2	3	3	2	2
9	6/19/2010	1	1	1	45	1	10	1	2	0	2	22	5	0	2	2	2	1	1	3	3	2	0	0	0	0	0	0	0	0		2	0	0	0	0	0	0	0	0		6	1	1	2	3	3	3	3
9	6/20/2010	1	1	1	37	1	10	1	2	0	2	22	5	0	2	2	2	2	1	3	3	2	0	0	0	0	0	0	0	0		2	0	0	0	0	0	0	0	0		3	4	1	2	3	3	2	2
9	6/20/2010	1	1	1	40	5	10	1	2	0	2	11	16	0	3	0	0	2	5	6	3	2	0	0	0	0	0	0	0	0		2	0	0	0	0	0	0	0	0		4	1	1	2	3	3	2	2
9	6/20/2010	1	1	1	39	5	10	1	2	0	2	7	20	0	3	0	0	2	2	3	4	2	0	0	0	0	0	0	0	0		2	0	0	0	0	0	0	0	0		4	7	1	2	3	3	2	2
9	6/21/2010	1	1	1	39	1	10	1	2	0	2	15	12	0	1	0	0	1	1	1	7	1	2	2	1	2	2	2	2	2		0	0	0	0	0	0	0	0	0		3	1	1	2	3	3	2	2
9	6/21/2010	1	1	1	42	5	10	1	1	64	2	27	,5	0	4	0	0	3	2	3	3	1	1	2	2	2	2	2	2	2		0	0	0	0	0	0	0	0	0		3	3	1	2	3	3	3	2
9	6/24/2010	1	1	1	42	1	10	1	1	42	2	10	17	0	2	3	0	1	1	3	4	2	0	0	0	0	0	0	0	0		2	0	0	0	0	0	0	0	0		3	6	1	2	3	3	3	2
9	6/24/2010	1	1	1	46	0	10	1	2	0	2	0	0	0	2	2	2	1	1	2	3	2	0	0	0	0	0	0	0	0		2	0	0	0	0	0	0	0	0		4	1	1	0	3	3	3	2
9	6/24/2010	1	1	1	39	1	10	1	2	0	2	26	1	2	1	0	0	1	1	1	2	2	0	0	0	0	0	0	0	0		2	0	0	0	0	0	0	0	0		6	1	1	2	3	3	2	3
9	6/26/2010	1	1	1	56	0	10	1	2	0	2	0	0	0	2	2	2	2	2	2	4	1	1	2	2	2	2	2	2	2		0	0	0	0	0	0	0	0	0		6	1	1	2	3	3	3	3
9	6/26/2010	1	1	1	55	0	10	1	2	0	2	6	21	0	1	0	0	2	1	1	4	2	0	0	0	0	0	0	0	0		2	0	0	0	0	0	0	0	0		4	3	1	1	3	3	3	2
9	6/27/2010	1	1	1	39	1	10	1	2	0	2	16	11	0	2	2	2	1	1	3	4	2	0	0	0	0	0	0	0	0		2	0	0	0	0	0	0	0	0		6	1	1	2	3	3	2	3
9	6/27/2010	1	1	1	42	1	10	1	2	0	2	0	0	0	2	2	2	1	3	4	4	2	0	0	0	0	0	0	0	0		2	0	0	0	0	0	0	0	0		3	3	1	2	3	3	3	2
11	6/27/2010	1	1	1	30	1	10	1	1	82	2	1	26	0	4	0	0	5	5	6	1	1	1	1	1	1	1	1	1	1		0	0	0	0	0	0	0	0	0		1	8	1	0	3	3	2	1
17	6/27/2010	1	1	1	27	1	10	1	1	24	2	26	1	1	1	0	0	1	1	2	3	2	0	0	0	0	0	0	0	0		1	1	2	2	2	2	2	2	2		3	2	1	2	3	3	2	2
22	6/28/2010	1	1	1	36	1	10	1	1	43	2	12	15	0	1	0	0	2	4	1	4	2	0	0	0	0	0	0	0	0		2	0	0	0	0	0	0	0	0		3	1	1	1	3	3	2	2
9	6/28/2010	1	1	1	26	3	10	1	2	0	2	25	2	0	2	2	2	1	1	2	3	2	0	0	0	0	0	0	0	0		2	0	0	0	0	0	0	0	0		2	2	1	1	3	3	2	1
9	6/28/2010	1	1	1	49	0	10	1	2	0	2	25	2	0	2	1	0	1	1	2	3	1	2	2	1	2	2	2	2	2		0	0	0	0	0	0	0	0	0		3	1	1	2	3	3	3	2
9	6/29/2010	1	1	1	47	3	10	1	0	0	2	13	14	0	2	1	0	1	1	2	3	2	0	0	0	0	0	0	0	0		2	0	0	0	0	0	0	0	0		6	1	1	2	3	3	3	3
9	7/1/2010	1	1	1	46	1	10	1	2	0	2	11	16	0	2	1	0	1	1	2	3	2	0	0	0	0	0	0	0	0		2	0	0	0	0	0	0	0	0		3	1	1	2	3	3	3	2
9	7/3/2010	1	1	1	53	4	10	1	2	0	2	11	16	0	2	2	2	2	2	3	4	2	0	0	0	0	0	0	0	0		2	0	0	0	0	0	0	0	0		6	1	1	2	3	3	3	3
9	7/4/2010	1	1	1	23	1	10	1	1	2	2	25	2	0	4	0	0	1	2	3	4	1	1	2	2	2	2	2	2	2		0	0	0	0	0	0	0	0	0		4	5	1	1	3	3	1	2
9	7/5/2010	1	1	1	43	1	10	1	2	0	2	25	2	0	2	2	2	1	1	2	3	2	0	0	0	0	0	0	0	0		2	0	0	0	0	0	0	0	0		3	3	1	2	3	3	3	2
9	7/5/2010	1	1	1	29	1	10	1	2	0	2	24	3	0	2	2	2	1	1	2	5	2	0	0	0	0	0	0	0	0		2	0	0	0	0	0	0	0	0		4	1	1	2	3	3	2	2
9	7/10/2010	1	1	1	30	3	10	1	2	0	2	25	2	0	2	1	0	1	1	2	2	2	0	0	0	0	0	0	0	0		1	1	2	2	2	2	2	2	2		4	1	1	1	3	3	2	2
9	7/11/2010	1	1	1	39	1	10	1	2	0	2	26	1	2	2	2	2	1	2	2	3	2	0	0	0	0	0	0	0	0		2	0	0	0	0	0	0	0	0		3	1	1	2	3	3	2	2
9	7/28/2010	1	1	1	27	4	10	1	2	0	2	23	4	0	2	2	2	2	2	3	3	2	0	0	0	0	0	0	0	0		1	1	2	2	2	2	2	2	2		4	5	1	2	3	3	2	2
9	7/28/2010	1	1	1	27	4	10	1	2	0	2	23	4	0	2	2	2	2	2	3	3	2	0	0	0	0	0	0	0	0		1	1	2	2	2	2	2	2	2		4	5	1	2	3	3	2	2
9	7/30/2010	1	1	1	35	0	10	1	1	64	2	20	7	0	1	0	0	2	2	4	3	1	1	2	2	2	2	2	2	2		0	0	0	0	0	0	0	0	0		6	1	1	2	3	3	2	3
9	8/8/2010	1	1	1	37	1	10	1	2	0	2	0	0	0	2	2	2	1	1	2	4	2	0	0	0	0	0	0	0	0		2	0	0	0	0	0	0	0	0		4	3	1	2	3	3	2	2
9	8/17/2010	1	1	1	67	1	10	1	2	0	2	24	3	0	2	2	2	1	1	2	4	2	0	0	0	0	0	0	0	0		2	0	0	0	0	0	0	0	0		6	1	1	1	3	3	3	3
9	8/19/2010	1	1	1	41	1	10	1	2	0	2	10	17	0	1	0	0	1	1	2	2	2	0	0	0	0	0	0	0	0		2	0	0	0	0	0	0	0	0		3	8	1	1	3	3	3	2
9	8/19/2010	1	1	1	29	1	10	1	2	0	2	17	10	0	3	0	0	1	1	2	4	1	1	2	2	2	2	2	2	2		0	0	0	0	0	0	0	0	0		3	1	1	2	3	3	2	2
9	8/19/2010	1	1	1	47	5	10	1	1	64	2	0	0	0	2	2	2	2	2	2	3	1	1	2	2	2	2	2	2	2		0	0	0	0	0	0	0	0	0		4	1	1	2	3	3	3	2
9	8/19/2010	1	1	1	31	1	10	1	2	0	2	23	4	0	2	1	0	1	1	2	4	2	0	0	0	0	0	0	0	0		2	0	0	0	0	0	0	0	0		4	1	1	2	3	3	2	2
9	8/19/2010	1	1	1	31	1	10	1	1	64	2	18	9	0	2	3	0	2	2	3	3	2	0	0	0	0	0	0	0	0		2	0	0	0	0	0	0	0	0		6	4	1	2	3	3	2	3
9	8/19/2010	1	1	1	24	3	10	1	2	0	2	24	3	0	4	0	0	2	3	4	2	1	2	2	2	2	2	2	2	1	Weil ich daran laube mich selber heilen zu k�nnen mit selbstkontrolle und disziplien und esunde ernehrun auf sich selber schaun und achten sein leben lang und vor allem mu� mann zu sich selber stehen und den lauben an wen auch immer nicht verlieren bei mir ist es buddha ;-))	0	0	0	0	0	0	0	0	0		0	0	1	2	3	3	1	0
9	8/19/2010	1	1	1	44	5	10	1	1	64	2	25	2	0	2	2	2	1	1	2	5	1	1	2	2	2	2	2	2	2		0	0	0	0	0	0	0	0	0		5	1	1	2	3	3	3	3
9	8/20/2010	1	1	1	33	1	10	1	2	0	2	21	6	0	2	2	2	1	1	2	2	1	1	2	2	2	2	2	2	2		0	0	0	0	0	0	0	0	0		5	2	1	2	3	3	2	3
9	8/20/2010	1	1	1	41	3	10	1	2	0	2	27	,5	0	1	0	0	3	2	3	3	1	2	2	2	2	2	2	2	1	Beginnt in drei Wochen	0	0	0	0	0	0	0	0	0		6	1	1	1	3	3	3	3
9	8/20/2010	1	1	1	50	4	10	1	1	64	2	27	,5	0	1	0	0	1	2	2	2	2	0	0	0	0	0	0	0	0		2	0	0	0	0	0	0	0	0		4	1	1	2	3	3	3	2
5	8/20/2010	1	1	1	43	1	10	1	1	190	2	13	14	0	1	0	0	3	4	1	4	2	0	0	0	0	0	0	0	0		2	0	0	0	0	0	0	0	0		4	1	1	2	3	3	3	2
9	8/21/2010	1	1	1	30	4	10	1	2	0	2	23	4	0	2	2	2	1	1	2	0	2	0	0	0	0	0	0	0	0		2	0	0	0	0	0	0	0	0		4	4	1	2	3	3	2	2
9	8/21/2010	1	1	1	40	1	10	1	1	64	2	11	16	0	3	0	0	2	1	3	4	2	0	0	0	0	0	0	0	0		2	0	0	0	0	0	0	0	0		4	1	1	2	3	3	2	2
9	8/22/2010	1	1	1	36	4	10	1	2	0	2	23	4	0	1	0	0	4	4	1	4	2	0	0	0	0	0	0	0	0		2	0	0	0	0	0	0	0	0		4	1	1	2	3	3	2	2
9	8/22/2010	1	1	1	38	5	10	1	2	0	2	15	12	0	2	1	0	2	1	2	2	2	0	0	0	0	0	0	0	0		1	1	1	2	2	2	2	2	2		4	3	1	2	3	3	2	2
9	8/22/2010	1	1	1	43	1	10	1	2	0	2	11	16	0	1	0	0	1	1	2	4	2	0	0	0	0	0	0	0	0		2	0	0	0	0	0	0	0	0		3	1	1	2	3	3	3	2
9	8/23/2010	1	1	1	26	3	10	1	2	0	2	26	1	1	2	2	2	1	1	2	4	1	1	2	2	2	2	2	2	2		0	0	0	0	0	0	0	0	0		4	2	1	2	3	3	2	2
9	8/23/2010	1	1	1	44	4	10	1	1	172	2	7	20	0	2	2	2	1	1	2	3	2	0	0	0	0	0	0	0	0		2	0	0	0	0	0	0	0	0		3	1	1	1	3	3	3	2
9	8/23/2010	1	1	1	41	3	10	1	2	0	2	27	,5	0	2	2	2	1	2	3	3	2	0	0	0	0	0	0	0	0		2	0	0	0	0	0	0	0	0		4	1	1	1	3	3	3	2
18	8/24/2010	1	1	1	18	1	10	1	1	146	2	0	0	0	2	2	3	1	1	1	2	2	0	0	0	0	0	0	0	0		2	0	0	0	0	0	0	0	0		4	8	1	2	3	3	1	2
20	8/24/2010	1	1	1	30	1	10	1	1	157	2	18	9	0	2	3	0	2	2	4	3	2	0	0	0	0	0	0	0	0		2	0	0	0	0	0	0	0	0		5	4	1	1	3	3	2	3
12	8/24/2010	1	1	1	54	1	10	1	2	0	2	14	13	0	2	2	2	1	1	3	3	2	0	0	0	0	0	0	0	0		2	0	0	0	0	0	0	0	0		5	8	1	2	3	3	3	3
9	8/25/2010	1	1	1	51	1	10	1	1	102	2	0	0	0	1	0	0	3	3	1	4	2	0	0	0	0	0	0	0	0		2	0	0	0	0	0	0	0	0		4	3	1	2	3	3	3	2
9	8/25/2010	1	1	1	33	1	10	1	2	0	2	26	1	1	2	2	2	2	2	3	3	1	1	2	2	2	2	2	2	2		0	0	0	0	0	0	0	0	0		6	3	1	2	3	3	2	3
9	8/26/2010	1	1	1	27	1	10	1	1	161	2	27	,5	0	2	2	2	1	1	2	4	1	1	2	2	2	2	2	2	2		0	0	0	0	0	0	0	0	0		6	1	1	1	3	3	2	3
9	8/27/2010	1	1	1	48	1	10	1	2	0	2	14	13	0	2	2	2	1	1	2	3	2	0	0	0	0	0	0	0	0		2	0	0	0	0	0	0	0	0		5	7	1	2	3	3	3	3
9	8/28/2010	1	1	1	35	1	10	1	2	0	2	26	1	2	2	2	2	2	1	4	4	1	1	2	2	2	2	2	2	2		0	0	0	0	0	0	0	0	0		3	1	1	2	3	3	2	2
9	8/30/2010	1	1	1	50	1	10	1	2	0	2	6	21	0	3	0	0	2	1	3	4	2	0	0	0	0	0	0	0	0		2	0	0	0	0	0	0	0	0		6	1	1	2	3	3	3	3
8	6/7/2010	1	1	1	29	3	17	3	2	0	2	22	5	0	2	2	2	1	1	3	4	2	0	0	0	0	0	0	0	0		2	0	0	0	0	0	0	0	0		3	2	1	2	1	1	2	2
8	6/10/2010	1	1	1	28	1	17	3	1	59	2	25	2	0	2	2	1	1	1	1	0	1	1	2	2	2	2	2	2	2		0	0	0	0	0	0	0	0	0		3	4	1	2	1	1	2	2
22	6/10/2010	1	1	1	36	3	17	3	1	166	2	23	4	0	2	2	2	3	4	5	3	2	0	0	0	0	0	0	0	0		2	0	0	0	0	0	0	0	0		5	3	1	2	1	1	2	3
4	6/10/2010	1	1	1	26	4	17	3	2	0	2	22	5	0	1	0	0	2	2	3	4	2	0	0	0	0	0	0	0	0		2	0	0	0	0	0	0	0	0		5	1	1	2	1	1	2	3
8	6/10/2010	1	1	1	25	1	17	3	0	0	2	21	6	0	4	0	0	1	3	3	3	1	1	2	2	2	2	2	2	2		0	0	0	0	0	0	0	0	0		2	1	1	2	1	1	2	1
4	6/10/2010	1	1	1	41	1	17	3	2	0	2	23	4	0	2	2	2	1	1	2	4	2	0	0	0	0	0	0	0	0		2	0	0	0	0	0	0	0	0		6	3	1	2	1	1	3	3
17	6/10/2010	1	1	1	24	1	17	3	1	24	2	26	1	2	2	2	2	1	1	3	4	1	1	2	2	2	2	2	2	2		0	0	0	0	0	0	0	0	0		5	5	1	1	1	1	1	3
9	6/10/2010	1	1	1	37	1	17	3	1	64	2	23	4	0	2	3	0	2	1	2	6	1	1	2	2	2	2	2	2	2		0	0	0	0	0	0	0	0	0		6	5	1	2	1	1	2	3
4	6/10/2010	1	1	1	33	3	17	3	2	0	2	21	6	0	1	0	0	2	2	6	4	1	1	2	2	2	2	2	2	2		0	0	0	0	0	0	0	0	0		5	1	1	2	1	1	2	3
8	6/10/2010	1	1	1	22	3	17	3	2	0	2	27	,5	0	2	2	2	2	1	4	3	1	1	2	1	2	2	2	2	2		0	0	0	0	0	0	0	0	0		6	5	1	2	1	1	1	3
8	6/10/2010	1	1	1	38	2	17	3	1	59	2	12	15	0	2	2	2	1	1	5	3	2	0	0	0	0	0	0	0	0		2	0	0	0	0	0	0	0	0		4	1	1	2	1	1	2	2
4	6/10/2010	1	1	1	41	4	17	3	2	0	2	8	19	0	1	0	0	2	2	1	3	2	0	0	0	0	0	0	0	0		2	0	0	0	0	0	0	0	0		6	1	1	2	1	1	3	3
4	6/10/2010	1	1	1	50	2	17	3	1	165	2	7	20	0	3	0	0	2	2	3	4	2	0	0	0	0	0	0	0	0		2	0	0	0	0	0	0	0	0		4	7	1	2	1	1	3	2
4	6/10/2010	1	1	1	48	2	17	3	2	0	2	22	5	0	2	2	2	2	2	3	4	2	0	0	0	0	0	0	0	0		2	0	0	0	0	0	0	0	0		3	3	1	2	1	1	3	2
8	6/10/2010	1	1	1	33	2	17	3	2	0	2	26	1	2	2	2	2	2	2	3	4	1	1	2	2	2	2	2	2	2		0	0	0	0	0	0	0	0	0		6	1	1	1	1	1	2	3
4	6/11/2010	1	1	1	40	4	17	3	2	0	2	25	2	0	2	2	2	2	1	2	3	1	1	2	2	2	2	2	2	2		0	0	0	0	0	0	0	0	0		6	1	1	2	1	1	2	3
8	6/11/2010	1	1	1	29	1	17	3	2	0	2	27	,5	0	1	0	0	2	4	5	3	1	1	2	2	2	2	2	2	2		0	0	0	0	0	0	0	0	0		6	3	1	2	1	1	2	3
4	6/11/2010	1	1	1	29	2	17	3	2	0	2	26	1	2	2	2	2	1	1	2	4	1	1	2	2	2	2	2	2	2		0	0	0	0	0	0	0	0	0		6	3	1	2	1	1	2	3
4	6/11/2010	1	1	1	31	4	17	3	2	0	2	22	5	0	2	2	2	1	1	2	3	1	1	2	2	2	2	2	2	2		0	0	0	0	0	0	0	0	0		3	2	1	2	1	1	2	2
4	6/11/2010	1	1	1	54	3	17	3	2	0	2	0	0	0	1	0	0	3	2	2	4	1	1	2	2	2	2	2	2	2		0	0	0	0	0	0	0	0	0		6	1	1	2	1	1	3	3
4	6/11/2010	1	1	1	42	4	17	3	2	0	2	0	0	0	2	2	2	2	1	2	4	2	0	0	0	0	0	0	0	0		2	0	0	0	0	0	0	0	0		4	1	1	2	1	1	3	2
4	6/11/2010	1	1	1	37	5	17	3	2	0	2	27	,5	0	2	1	0	2	1	3	3	1	1	2	2	2	2	2	2	2		0	0	0	0	0	0	0	0	0		5	3	1	2	1	1	2	3
8	6/11/2010	1	1	1	50	2	17	3	2	0	2	3	24	0	2	2	2	2	2	3	4	2	0	0	0	0	0	0	0	0		2	0	0	0	0	0	0	0	0		6	1	1	2	1	1	3	3
4	6/11/2010	1	1	1	56	5	17	3	2	0	2	11	16	0	2	2	2	4	2	3	3	1	2	2	2	2	2	2	2	1	ken de behandeling niet	0	0	0	0	0	0	0	0	0		4	3	1	2	1	1	3	2
8	6/11/2010	1	1	1	47	1	17	3	0	0	2	0	0	0	2	2	2	1	1	2	0	2	0	0	0	0	0	0	0	0		2	0	0	0	0	0	0	0	0		3	1	1	2	1	1	3	2
8	6/11/2010	1	1	1	48	4	17	3	2	0	2	8	19	0	3	0	0	1	1	1	4	2	0	0	0	0	0	0	0	0		2	0	0	0	0	0	0	0	0		5	1	1	1	1	1	3	3
4	6/11/2010	1	1	1	45	5	17	3	2	0	2	25	2	0	2	2	2	1	1	2	3	2	0	0	0	0	0	0	0	0		2	0	0	0	0	0	0	0	0		3	7	1	2	1	1	3	2
4	6/11/2010	1	1	1	38	3	17	3	2	0	2	21	6	0	1	0	0	3	3	4	2	2	0	0	0	0	0	0	0	0		2	0	0	0	0	0	0	0	0		4	1	1	1	1	1	2	2
4	6/11/2010	1	1	1	36	1	17	3	2	0	2	18	9	0	1	0	0	5	3	4	4	2	0	0	0	0	0	0	0	0		2	0	0	0	0	0	0	0	0		6	3	1	2	1	1	2	3
8	6/11/2010	1	1	1	43	1	17	3	2	0	2	25	2	0	2	2	2	2	2	1	3	1	1	2	2	2	2	2	2	2		0	0	0	0	0	0	0	0	0		5	3	1	2	1	1	3	3
8	6/11/2010	1	1	1	52	1	17	3	2	0	2	23	4	0	2	2	2	1	1	2	4	2	0	0	0	0	0	0	0	0		2	0	0	0	0	0	0	0	0		5	1	1	1	1	1	3	3
8	6/11/2010	1	1	1	50	1	17	3	2	0	2	0	0	0	2	2	2	1	1	2	4	2	0	0	0	0	0	0	0	0		2	0	0	0	0	0	0	0	0		5	1	1	2	1	1	3	3
4	6/11/2010	1	1	1	54	3	17	3	2	0	2	0	0	0	2	2	2	2	2	3	2	2	0	0	0	0	0	0	0	0		2	0	0	0	0	0	0	0	0		4	4	1	2	1	1	3	2
4	6/11/2010	1	1	1	33	2	17	3	2	0	2	9	18	0	3	0	0	1	1	2	4	2	0	0	0	0	0	0	0	0		2	0	0	0	0	0	0	0	0		5	1	1	2	1	1	2	3
4	6/11/2010	1	1	1	36	1	17	3	2	0	2	27	,5	0	2	2	2	2	2	3	8	1	2	2	2	2	2	2	2	1	Ik ben nog maar twee weken op de hoogte van het feit dat ik hiv-positief ben ik dien nor langs een ARC te gaan om verdere testen te laten uitvoeren.	0	0	0	0	0	0	0	0	0		4	1	1	2	1	1	2	2
4	6/11/2010	1	1	1	46	2	17	3	1	127	2	25	2	0	1	0	0	2	3	3	4	2	0	0	0	0	0	0	0	0		2	0	0	0	0	0	0	0	0		5	3	1	2	1	1	3	3
4	6/11/2010	1	1	1	23	2	17	3	2	0	2	26	1	2	2	2	2	1	1	2	1	1	1	2	2	2	2	2	2	2		0	0	0	0	0	0	0	0	0		3	1	1	2	1	1	1	2
8	6/11/2010	1	1	1	65	2	17	3	2	0	2	3	24	0	2	2	2	2	2	3	4	2	0	0	0	0	0	0	0	0		2	0	0	0	0	0	0	0	0		5	6	1	2	1	1	3	3
4	6/11/2010	1	1	1	50	2	17	3	2	0	2	20	7	0	2	2	2	1	1	4	4	2	0	0	0	0	0	0	0	0		2	0	0	0	0	0	0	0	0		5	1	1	2	1	1	3	3
8	6/11/2010	1	1	1	48	3	17	3	2	0	2	0	0	0	2	2	2	1	1	1	3	2	0	0	0	0	0	0	0	0		2	0	0	0	0	0	0	0	0		3	3	1	2	1	1	3	2
4	6/11/2010	1	1	1	33	4	17	3	2	0	2	24	3	0	2	2	2	1	1	2	3	2	0	0	0	0	0	0	0	0		2	0	0	0	0	0	0	0	0		6	1	1	2	1	1	2	3
4	6/11/2010	1	1	1	36	5	17	3	2	0	2	16	11	0	2	1	0	2	2	2	1	2	0	0	0	0	0	0	0	0		2	0	0	0	0	0	0	0	0		5	1	1	2	1	1	2	3
4	6/11/2010	1	1	1	34	2	17	3	2	0	2	23	4	0	2	2	2	1	2	3	4	1	1	2	2	2	2	2	2	2		0	0	0	0	0	0	0	0	0		4	1	1	2	1	1	2	2
8	6/11/2010	1	1	1	32	1	17	3	2	0	2	27	,5	0	2	2	1	1	1	2	3	1	1	2	2	2	2	2	2	2		0	0	0	0	0	0	0	0	0		5	1	1	2	1	1	2	3
8	6/11/2010	1	1	1	28	4	17	3	1	59	2	24	3	0	1	0	0	2	2	6	2	1	1	2	2	2	2	2	2	2		0	0	0	0	0	0	0	0	0		2	4	1	2	1	1	2	1
4	6/11/2010	1	1	1	41	2	17	3	2	0	2	18	9	0	3	0	0	2	2	3	4	2	0	0	0	0	0	0	0	0		2	0	0	0	0	0	0	0	0		5	3	1	2	1	1	3	3
4	6/11/2010	1	1	1	50	1	17	3	0	0	2	0	0	0	2	2	2	3	2	2	0	2	0	0	0	0	0	0	0	0		2	0	0	0	0	0	0	0	0		6	2	1	1	1	1	3	3
4	6/11/2010	1	1	1	45	2	17	3	2	0	2	20	7	0	1	0	0	1	2	2	3	2	0	0	0	0	0	0	0	0		2	0	0	0	0	0	0	0	0		4	1	1	2	1	1	3	2
8	6/11/2010	1	1	1	52	4	17	3	2	0	2	0	0	0	3	0	0	1	1	3	4	2	0	0	0	0	0	0	0	0		2	0	0	0	0	0	0	0	0		5	8	1	1	1	1	3	3
5	6/11/2010	1	1	1	47	1	17	3	1	83	2	7	20	0	2	2	2	1	1	5	4	2	0	0	0	0	0	0	0	0		2	0	0	0	0	0	0	0	0		6	3	1	2	1	1	3	3
5	6/11/2010	1	1	1	42	1	17	3	1	190	2	24	3	0	1	0	0	1	1	3	3	2	0	0	0	0	0	0	0	0		2	0	0	0	0	0	0	0	0		6	1	1	2	1	1	3	3
4	6/11/2010	1	1	1	54	2	17	3	0	0	2	24	3	0	4	0	0	1	1	2	2	2	0	0	0	0	0	0	0	0		2	0	0	0	0	0	0	0	0		5	1	1	2	1	1	3	3
5	6/11/2010	1	1	1	46	4	17	3	2	0	2	20	7	0	1	0	0	1	1	2	0	2	0	0	0	0	0	0	0	0		2	0	0	0	0	0	0	0	0		4	1	1	2	1	1	3	2
22	6/11/2010	1	1	1	31	1	17	3	1	35	2	18	9	0	2	2	2	1	1	1	4	2	0	0	0	0	0	0	0	0		2	0	0	0	0	0	0	0	0		4	8	1	2	1	1	2	2
4	6/11/2010	1	1	1	41	2	17	3	2	0	2	21	6	0	2	1	0	1	1	2	4	1	2	2	2	2	2	2	2	1	de behandelende geneesheer heeft er nog niet over gesproken	0	0	0	0	0	0	0	0	0		5	7	1	2	1	1	3	3
4	6/11/2010	1	1	1	21	4	17	3	2	0	2	25	2	0	2	2	2	1	1	3	4	2	0	0	0	0	0	0	0	0		2	0	0	0	0	0	0	0	0		4	5	1	2	1	1	1	2
5	6/11/2010	1	1	1	38	1	17	3	1	142	2	24	3	0	2	2	2	1	1	3	3	1	1	2	2	2	2	2	2	2		0	0	0	0	0	0	0	0	0		6	1	1	2	1	1	2	3
8	6/11/2010	1	1	1	38	1	17	3	2	0	2	19	8	0	4	0	0	2	4	5	4	2	0	0	0	0	0	0	0	0		2	0	0	0	0	0	0	0	0		5	7	1	2	1	1	2	3
4	6/11/2010	1	1	1	42	3	17	3	2	0	2	19	8	0	2	2	2	1	1	2	4	2	0	0	0	0	0	0	0	0		2	0	0	0	0	0	0	0	0		5	8	1	2	1	1	3	3
4	6/11/2010	1	1	1	42	1	17	3	2	0	2	26	1	1	1	0	0	4	4	5	3	2	0	0	0	0	0	0	0	0		2	0	0	0	0	0	0	0	0		6	1	1	1	1	1	3	3
4	6/11/2010	1	1	1	50	3	17	3	1	39	2	23	4	0	2	2	2	1	1	2	2	2	0	0	0	0	0	0	0	0		2	0	0	0	0	0	0	0	0		5	1	1	2	1	1	3	3
4	6/11/2010	1	1	1	30	3	17	3	2	0	2	19	8	0	3	0	0	2	2	3	2	2	0	0	0	0	0	0	0	0		2	0	0	0	0	0	0	0	0		5	1	1	2	1	1	2	3
4	6/11/2010	1	1	1	42	1	17	3	2	0	2	21	6	0	2	3	0	2	2	2	3	2	0	0	0	0	0	0	0	0		0	0	0	0	0	0	0	0	0		6	3	1	2	1	1	3	3
8	6/11/2010	1	1	1	22	2	17	3	2	0	2	25	2	0	2	1	0	3	2	3	4	1	1	2	2	2	2	2	2	2		0	0	0	0	0	0	0	0	0		5	5	1	2	1	1	1	3
22	6/11/2010	1	1	1	40	2	17	3	1	166	2	22	5	0	2	2	2	4	4	5	3	2	0	0	0	0	0	0	0	0		2	0	0	0	0	0	0	0	0		6	1	1	2	1	1	2	3
8	6/11/2010	1	1	1	42	3	17	3	2	0	2	7	20	0	1	0	0	3	2	3	3	2	0	0	0	0	0	0	0	0		2	0	0	0	0	0	0	0	0		3	2	1	1	1	1	3	2
18	6/11/2010	1	1	1	33	1	17	3	1	146	2	0	0	0	2	2	2	1	2	6	4	1	1	2	2	2	2	2	2	2		0	0	0	0	0	0	0	0	0		3	5	1	1	1	1	2	2
8	6/11/2010	1	1	1	31	3	17	3	2	0	2	20	7	0	3	0	0	2	3	4	3	1	1	2	2	2	2	2	2	2		0	0	0	0	0	0	0	0	0		5	1	1	2	1	1	2	3
4	6/11/2010	1	1	1	49	5	17	3	1	127	2	26	1	1	1	0	0	3	4	4	3	2	0	0	0	0	0	0	0	0		2	0	0	0	0	0	0	0	0		5	3	1	2	1	1	3	3
11	6/11/2010	1	1	1	48	1	17	3	1	75	2	25	2	0	1	0	0	1	1	1	4	1	1	2	2	2	2	2	2	2		0	0	0	0	0	0	0	0	0		6	4	1	2	1	1	3	3
4	6/11/2010	1	1	1	39	4	17	3	2	0	2	27	,5	0	2	1	0	1	2	3	4	1	1	2	2	2	2	2	2	2		0	0	0	0	0	0	0	0	0		5	1	1	1	1	1	2	3
8	6/11/2010	1	1	1	41	3	17	3	2	0	2	20	7	0	4	0	0	1	2	1	3	2	0	0	0	0	0	0	0	0		2	0	0	0	0	0	0	0	0		6	1	1	2	1	1	3	3
8	6/11/2010	1	1	1	44	1	17	3	2	0	2	20	7	0	2	1	0	1	1	1	4	2	0	0	0	0	0	0	0	0		2	0	0	0	0	0	0	0	0		6	3	1	2	1	1	3	3
4	6/11/2010	1	1	1	43	4	17	3	0	0	2	22	5	0	2	2	2	1	1	2	1	2	0	0	0	0	0	0	0	0		2	0	0	0	0	0	0	0	0		4	2	1	2	1	1	3	2
4	6/11/2010	1	1	1	44	5	17	3	1	127	2	23	4	0	1	0	0	4	3	1	4	2	0	0	0	0	0	0	0	0		2	0	0	0	0	0	0	0	0		6	1	1	2	1	1	3	3
4	6/11/2010	1	1	1	62	2	17	3	2	0	2	0	0	0	1	0	0	1	2	2	3	2	0	0	0	0	0	0	0	0		2	0	0	0	0	0	0	0	0		4	6	1	2	1	1	3	2
4	6/11/2010	1	1	1	45	4	17	3	2	0	2	19	8	0	2	2	2	1	1	2	4	2	0	0	0	0	0	0	0	0		2	0	0	0	0	0	0	0	0		6	1	1	0	1	1	3	3
4	6/11/2010	1	1	1	49	3	17	3	2	0	2	27	,5	0	1	0	0	1	2	2	3	1	1	2	2	2	2	2	2	2		0	0	0	0	0	0	0	0	0		2	8	1	2	1	1	3	1
8	6/11/2010	1	1	1	36	3	17	3	2	0	2	18	9	0	2	2	2	1	1	2	4	2	0	0	0	0	0	0	0	0		2	0	0	0	0	0	0	0	0		3	4	1	2	1	1	2	2
5	6/11/2010	1	1	1	41	2	17	3	1	66	2	18	9	0	2	2	2	1	1	2	3	2	0	0	0	0	0	0	0	0		2	0	0	0	0	0	0	0	0		6	1	1	2	1	1	3	3
5	6/11/2010	1	1	1	56	5	17	3	1	190	2	16	11	0	2	1	0	1	1	1	3	2	0	0	0	0	0	0	0	0		2	0	0	0	0	0	0	0	0		6	6	1	2	1	1	3	3
8	6/11/2010	1	1	1	28	4	17	3	2	0	2	25	2	0	2	2	2	2	2	3	4	1	1	2	2	2	2	2	2	2		0	0	0	0	0	0	0	0	0		3	1	1	2	1	1	2	2
8	6/11/2010	1	1	1	47	2	17	3	2	0	2	25	2	0	2	2	1	1	1	2	3	2	0	0	0	0	0	0	0	0		2	0	0	0	0	0	0	0	0		3	1	1	2	1	1	3	2
4	6/11/2010	1	1	1	32	1	17	3	2	0	2	22	5	0	2	2	2	2	2	3	4	2	0	0	0	0	0	0	0	0		1	1	2	2	2	2	2	2	2		6	3	1	2	1	1	2	3
12	6/11/2010	1	1	1	37	4	17	3	1	83	2	24	3	0	1	0	0	2	2	3	3	2	0	0	0	0	0	0	0	0		2	0	0	0	0	0	0	0	0		5	1	1	2	1	1	2	3
4	6/11/2010	1	1	1	33	2	17	3	2	0	2	26	1	2	2	1	0	1	1	3	3	1	1	2	2	2	2	2	2	2		0	0	0	0	0	0	0	0	0		6	3	1	2	1	1	2	3
4	6/11/2010	1	1	1	28	4	17	3	2	0	2	23	4	0	2	2	2	1	1	2	4	1	1	2	2	2	2	2	2	2		0	0	0	0	0	0	0	0	0		5	1	1	2	1	1	2	3
8	6/11/2010	1	1	1	50	1	17	3	2	0	2	25	2	0	2	2	2	1	1	1	4	2	0	0	0	0	0	0	0	0		2	0	0	0	0	0	0	0	0		6	3	1	1	1	1	3	3
4	6/11/2010	1	1	1	38	1	17	3	2	0	2	22	5	0	4	0	0	2	2	1	3	1	1	2	2	2	2	2	2	2		0	0	0	0	0	0	0	0	0		5	1	1	2	1	1	2	3
8	6/11/2010	1	1	1	32	3	17	3	1	127	2	0	0	0	2	2	2	1	1	1	3	2	0	0	0	0	0	0	0	0		2	0	0	0	0	0	0	0	0		5	1	1	2	1	1	2	3
4	6/11/2010	1	1	1	28	3	17	3	2	0	2	26	1	2	4	0	0	1	1	2	4	1	1	2	2	2	2	2	2	2		0	0	0	0	0	0	0	0	0		4	1	1	2	1	1	2	2
8	6/11/2010	1	1	1	22	1	17	3	2	0	2	27	,5	0	2	2	2	2	2	1	3	1	1	2	2	2	2	2	2	2		0	0	0	0	0	0	0	0	0		3	1	1	2	1	1	1	2
8	6/11/2010	1	1	1	62	1	17	3	1	81	2	12	15	0	1	0	0	4	5	1	4	2	0	0	0	0	0	0	0	0		2	0	0	0	0	0	0	0	0		6	6	1	2	1	1	3	3
8	6/11/2010	1	1	1	29	3	17	3	2	0	2	25	2	0	2	2	2	1	2	5	3	1	1	2	2	2	2	2	2	2		0	0	0	0	0	0	0	0	0		5	1	1	2	1	1	2	3
4	6/11/2010	1	1	1	26	3	17	3	2	0	2	27	,5	0	2	1	0	1	1	2	3	1	1	2	2	2	2	2	2	2		0	0	0	0	0	0	0	0	0		3	2	1	2	1	1	2	2
4	6/11/2010	1	1	1	40	4	17	3	2	0	2	23	4	0	2	2	2	1	1	2	3	2	0	0	0	0	0	0	0	0		2	0	0	0	0	0	0	0	0		4	1	1	2	1	1	2	2
4	6/11/2010	1	1	1	39	3	17	3	2	0	2	25	2	0	2	2	2	1	1	2	2	2	0	0	0	0	0	0	0	0		2	0	0	0	0	0	0	0	0		6	1	1	2	1	1	2	3
5	6/11/2010	1	1	1	50	1	17	3	1	195	2	0	0	0	2	2	2	1	2	1	4	2	0	0	0	0	0	0	0	0		2	0	0	0	0	0	0	0	0		5	1	1	2	1	1	3	3
8	6/11/2010	1	1	1	28	3	17	3	1	59	2	21	6	0	3	0	0	3	3	3	4	2	0	0	0	0	0	0	0	0		2	0	0	0	0	0	0	0	0		4	1	1	2	1	1	2	2
8	6/11/2010	1	1	1	39	5	17	3	2	0	2	17	10	0	1	0	0	1	1	3	4	2	0	0	0	0	0	0	0	0		2	0	0	0	0	0	0	0	0		3	3	1	2	1	1	2	2
4	6/11/2010	1	1	1	53	4	17	3	2	0	2	23	4	0	1	0	0	5	1	3	1	1	1	2	2	2	2	2	2	2		0	0	0	0	0	0	0	0	0		3	1	1	1	1	1	3	2
9	6/11/2010	1	1	1	47	1	17	3	1	64	2	23	4	0	2	2	2	1	1	2	3	2	0	0	0	0	0	0	0	0		2	0	0	0	0	0	0	0	0		4	1	1	2	1	1	3	2
8	6/11/2010	1	1	1	49	3	17	3	2	0	2	13	14	0	3	0	0	1	2	1	3	2	0	0	0	0	0	0	0	0		2	0	0	0	0	0	0	0	0		2	1	1	2	1	1	3	1
8	6/11/2010	1	1	1	54	4	17	3	1	59	2	18	9	0	2	2	2	1	1	1	3	2	0	0	0	0	0	0	0	0		2	0	0	0	0	0	0	0	0		6	1	1	2	1	1	3	3
8	6/11/2010	1	1	1	42	1	17	3	1	59	2	10	17	0	2	1	0	1	2	3	2	2	0	0	0	0	0	0	0	0		2	0	0	0	0	0	0	0	0		6	1	1	2	1	1	3	3
9	6/11/2010	1	1	1	48	1	17	3	1	64	2	24	3	0	2	1	0	2	1	3	4	1	1	2	2	2	2	2	2	2		0	0	0	0	0	0	0	0	0		4	1	1	2	1	1	3	2
8	6/11/2010	1	1	1	45	2	17	3	2	0	2	27	,5	0	2	1	0	1	1	3	3	1	1	2	2	2	2	2	2	2		0	0	0	0	0	0	0	0	0		6	1	1	2	1	1	3	3
8	6/11/2010	1	1	1	55	1	17	3	2	0	2	0	0	0	3	0	0	2	2	4	4	2	0	0	0	0	0	0	0	0		2	0	0	0	0	0	0	0	0		5	1	1	2	1	1	3	3
8	6/11/2010	1	1	1	61	5	17	3	2	0	2	26	1	2	2	2	2	2	1	2	4	2	0	0	0	0	0	0	0	0		2	0	0	0	0	0	0	0	0		6	6	1	2	1	1	3	3
8	6/11/2010	1	1	1	29	2	17	3	2	0	2	22	5	0	4	0	0	5	2	4	6	1	1	2	2	2	2	2	2	2		0	0	0	0	0	0	0	0	0		4	1	1	2	1	1	2	2
4	6/11/2010	1	1	1	43	4	17	3	2	0	2	23	4	0	1	0	0	2	2	3	4	2	0	0	0	0	0	0	0	0		2	0	0	0	0	0	0	0	0		5	3	1	2	1	1	3	3
8	6/11/2010	1	1	1	49	1	17	3	2	0	2	17	10	0	2	2	2	1	1	1	4	2	0	0	0	0	0	0	0	0		2	0	0	0	0	0	0	0	0		6	1	1	2	1	1	3	3
8	6/11/2010	1	1	1	52	4	17	3	2	0	2	11	16	0	1	0	0	1	3	1	4	2	0	0	0	0	0	0	0	0		2	0	0	0	0	0	0	0	0		5	1	1	2	1	1	3	3
4	6/11/2010	1	1	1	47	0	17	3	2	0	2	5	22	0	2	2	2	2	2	3	3	2	0	0	0	0	0	0	0	0		2	0	0	0	0	0	0	0	0		5	3	1	2	1	1	3	3
4	6/11/2010	1	1	1	33	4	17	3	0	0	2	24	3	0	1	0	0	2	2	6	3	1	1	2	2	2	2	2	2	2		0	0	0	0	0	0	0	0	0		4	1	1	2	1	1	2	2
4	6/11/2010	1	1	1	45	2	17	3	2	0	2	23	4	0	1	0	0	4	3	4	4	2	0	0	0	0	0	0	0	0		2	0	0	0	0	0	0	0	0		4	1	1	2	1	1	3	2
8	6/11/2010	1	1	1	46	1	17	3	2	0	2	24	3	0	2	2	1	1	1	3	4	2	0	0	0	0	0	0	0	0		2	0	0	0	0	0	0	0	0		2	1	1	2	1	1	3	1
9	6/11/2010	1	1	1	32	2	17	3	1	64	2	21	6	0	2	1	0	2	1	3	4	2	0	0	0	0	0	0	0	0		2	0	0	0	0	0	0	0	0		6	1	1	2	1	1	2	3
4	6/11/2010	1	1	1	50	2	17	3	2	0	2	9	18	0	1	0	0	1	2	4	4	2	0	0	0	0	0	0	0	0		2	0	0	0	0	0	0	0	0		3	1	1	2	1	1	3	2
8	6/11/2010	1	1	1	42	3	17	3	1	59	2	24	3	0	2	2	2	2	3	2	3	1	1	2	2	2	2	2	2	2		0	0	0	0	0	0	0	0	0		6	3	1	1	1	1	3	3
8	6/11/2010	1	1	1	40	3	17	3	2	0	2	23	4	0	2	2	2	1	1	1	4	2	0	0	0	0	0	0	0	0		2	0	0	0	0	0	0	0	0		5	1	1	2	1	1	2	3
4	6/11/2010	1	1	1	37	3	17	3	2	0	2	25	2	0	1	0	0	4	4	3	4	2	0	0	0	0	0	0	0	0		2	0	0	0	0	0	0	0	0		5	3	1	2	1	1	2	3
5	6/11/2010	1	1	1	32	1	17	3	1	165	2	20	7	0	2	1	0	1	1	1	4	1	1	2	2	2	2	2	2	2		0	0	0	0	0	0	0	0	0		5	3	1	2	1	1	2	3
12	6/11/2010	1	1	1	28	1	17	3	1	83	2	19	8	0	1	0	0	2	1	4	4	2	0	0	0	0	0	0	0	0		2	0	0	0	0	0	0	0	0		6	1	1	1	1	1	2	3
4	6/11/2010	1	1	1	45	3	17	3	2	0	2	19	8	0	2	2	2	1	1	2	4	1	1	2	2	2	2	2	2	2		0	0	0	0	0	0	0	0	0		2	3	1	2	1	1	3	1
4	6/11/2010	1	1	1	51	2	17	3	1	127	2	27	,5	0	2	2	2	1	1	2	0	1	1	2	2	2	2	2	2	2		0	0	0	0	0	0	0	0	0		0	1	1	2	1	1	3	0
4	6/11/2010	1	1	1	39	4	17	3	2	0	2	26	1	2	1	0	0	1	1	2	2	2	0	0	0	0	0	0	0	0		2	0	0	0	0	0	0	0	0		3	3	1	1	1	1	2	2
8	6/11/2010	1	1	1	37	4	17	3	2	0	2	25	2	0	2	2	2	1	2	2	3	2	0	0	0	0	0	0	0	0		2	0	0	0	0	0	0	0	0		6	1	1	2	1	1	2	3
8	6/11/2010	1	1	1	49	2	17	3	1	17	2	23	4	0	2	2	2	5	2	4	4	1	1	2	2	2	2	2	2	2		0	0	0	0	0	0	0	0	0		1	3	1	1	1	1	3	1
4	6/11/2010	1	1	1	39	2	17	3	2	0	2	16	11	0	1	0	0	5	5	6	3	2	0	0	0	0	0	0	0	0		2	0	0	0	0	0	0	0	0		5	1	1	2	1	1	2	3
4	6/11/2010	1	1	1	28	2	17	3	2	0	2	23	4	0	3	0	0	2	2	3	2	2	0	0	0	0	0	0	0	0		2	0	0	0	0	0	0	0	0		5	1	1	2	1	1	2	3
4	6/11/2010	1	1	1	27	2	17	3	2	0	2	25	2	0	2	2	2	2	2	3	4	1	1	2	2	2	2	2	2	2		0	0	0	0	0	0	0	0	0		3	1	1	2	1	1	2	2
4	6/11/2010	1	1	1	24	5	17	3	2	0	2	23	4	0	1	0	0	1	1	3	4	2	0	0	0	0	0	0	0	0		2	0	0	0	0	0	0	0	0		3	1	1	2	1	1	1	2
4	6/11/2010	1	1	1	50	2	17	3	2	0	2	20	7	0	2	2	0	1	2	1	3	2	0	0	0	0	0	0	0	0		2	0	0	0	0	0	0	0	0		6	1	1	2	1	1	3	3
5	6/11/2010	1	1	1	49	0	17	3	1	190	2	21	6	0	1	0	0	4	2	5	4	2	0	0	0	0	0	0	0	0		2	0	0	0	0	0	0	0	0		6	3	1	2	1	1	3	3
8	6/11/2010	1	1	1	32	1	17	3	2	0	2	24	3	0	2	1	0	3	3	1	4	1	1	2	2	2	2	2	2	2		0	0	0	0	0	0	0	0	0		3	1	1	2	1	1	2	2
4	6/11/2010	1	1	1	39	3	17	3	1	39	2	23	4	0	2	2	2	1	1	2	2	2	0	0	0	0	0	0	0	0		2	0	0	0	0	0	0	0	0		6	1	1	2	1	1	2	3
4	6/11/2010	1	1	1	26	4	17	3	2	0	2	25	2	0	2	2	2	1	1	3	3	1	1	2	1	2	2	2	2	2		0	0	0	0	0	0	0	0	0		3	1	1	1	1	1	2	2
8	6/11/2010	1	1	1	38	1	17	3	1	59	2	22	5	0	1	0	0	5	2	4	3	2	0	0	0	0	0	0	0	0		2	0	0	0	0	0	0	0	0		6	4	1	2	1	1	2	3
4	6/11/2010	1	1	1	30	4	17	3	2	0	2	26	1	2	4	0	0	1	1	2	4	1	1	2	2	2	2	2	2	2		0	0	0	0	0	0	0	0	0		5	4	1	1	1	1	2	3
4	6/11/2010	1	1	1	24	2	17	3	2	0	2	25	2	0	4	0	0	1	1	2	4	1	1	2	2	2	2	2	2	2		0	0	0	0	0	0	0	0	0		3	2	1	2	1	1	1	2
8	6/12/2010	1	1	1	35	2	17	3	2	0	2	24	3	0	4	0	0	2	4	5	3	1	1	2	2	2	2	2	2	2		0	0	0	0	0	0	0	0	0		2	4	1	2	1	1	2	1
4	6/12/2010	1	1	1	45	2	17	3	2	0	2	0	0	0	1	0	0	4	4	5	4	1	1	2	2	2	2	2	2	2		0	0	0	0	0	0	0	0	0		4	3	1	2	1	1	3	2
4	6/12/2010	1	1	1	39	5	17	3	2	0	2	22	5	0	2	2	2	1	2	3	4	2	0	0	0	0	0	0	0	0		2	0	0	0	0	0	0	0	0		6	1	1	2	1	1	2	3
4	6/12/2010	1	1	1	53	4	17	3	2	0	2	25	2	0	2	2	2	2	2	2	3	1	1	2	2	2	2	2	2	2		0	0	0	0	0	0	0	0	0		5	1	1	2	1	1	3	3
4	6/12/2010	1	1	1	44	4	17	3	2	0	2	25	2	0	2	2	2	1	1	2	4	2	0	0	0	0	0	0	0	0		2	0	0	0	0	0	0	0	0		6	1	1	1	1	1	3	3
4	6/12/2010	1	1	1	55	4	17	3	2	0	2	26	1	2	2	1	0	2	2	3	5	1	1	2	2	2	2	2	2	2		0	0	0	0	0	0	0	0	0		2	1	1	2	1	1	3	1
4	6/12/2010	1	1	1	52	4	17	3	2	0	2	16	11	0	1	0	0	1	1	2	4	2	0	0	0	0	0	0	0	0		2	0	0	0	0	0	0	0	0		5	1	1	2	1	1	3	3
8	6/12/2010	1	1	1	42	1	17	3	0	0	2	19	8	0	2	2	2	2	2	5	2	2	0	0	0	0	0	0	0	0		2	0	0	0	0	0	0	0	0		5	1	1	2	1	1	3	3
4	6/12/2010	1	1	1	20	4	17	3	2	0	2	25	2	0	4	0	0	1	1	3	4	1	1	2	2	2	2	2	2	2		0	0	0	0	0	0	0	0	0		4	5	1	2	1	1	1	2
4	6/12/2010	1	1	1	39	2	17	3	2	0	2	0	0	0	1	0	0	2	2	3	4	2	0	0	0	0	0	0	0	0		2	0	0	0	0	0	0	0	0		5	1	1	2	1	1	2	3
8	6/12/2010	1	1	1	37	1	17	3	2	0	2	21	6	0	2	2	2	1	2	3	1	2	0	0	0	0	0	0	0	0		2	0	0	0	0	0	0	0	0		2	4	1	2	1	1	2	1
5	6/12/2010	1	1	1	37	4	17	3	1	190	2	23	4	0	2	2	2	1	1	2	3	2	0	0	0	0	0	0	0	0		2	0	0	0	0	0	0	0	0		6	1	1	2	1	1	2	3
4	6/12/2010	1	1	1	37	4	17	3	2	0	2	24	3	0	2	2	2	1	1	1	4	2	0	0	0	0	0	0	0	0		2	0	0	0	0	0	0	0	0		5	3	1	2	1	1	2	3
4	6/12/2010	1	1	1	50	2	17	3	2	0	2	22	5	0	1	0	0	2	3	1	2	1	2	2	2	1	2	2	2	1	ik moet wachten tot de periode dat mijn verzekeraar mijn hospitalisatieverzekering kan opzeggen indien hij verneemt dat ik een behandeling tegen HIV volg is verstreken	0	0	0	0	0	0	0	0	0		6	1	1	2	1	1	3	3
4	6/12/2010	1	1	1	41	3	17	3	2	0	2	20	7	0	4	0	0	2	2	3	3	1	2	2	2	2	2	2	2	1	ik ken dit niet of nooit van gehoord	0	0	0	0	0	0	0	0	0		5	1	1	2	1	1	3	3
4	6/12/2010	1	1	1	56	1	17	3	2	0	2	6	21	0	1	0	0	1	2	1	2	2	0	0	0	0	0	0	0	0		2	0	0	0	0	0	0	0	0		6	7	1	2	1	1	3	3
4	6/12/2010	1	1	1	30	3	17	3	1	127	2	20	7	0	1	0	0	2	2	3	4	2	0	0	0	0	0	0	0	0		2	0	0	0	0	0	0	0	0		5	1	1	2	1	1	2	3
4	6/12/2010	1	1	1	36	3	17	3	2	0	2	24	3	0	2	2	2	2	2	3	2	2	0	0	0	0	0	0	0	0		2	0	0	0	0	0	0	0	0		5	1	1	2	1	1	2	3
8	6/12/2010	1	1	1	18	1	17	3	2	0	2	26	1	2	2	2	2	1	1	2	0	2	0	0	0	0	0	0	0	0		1	1	2	2	2	2	2	2	2		3	5	1	2	1	1	1	2
4	6/12/2010	1	1	1	34	3	17	3	2	0	2	23	4	0	2	2	2	1	1	2	4	2	0	0	0	0	0	0	0	0		2	0	0	0	0	0	0	0	0		6	1	1	2	1	1	2	3
4	6/12/2010	1	1	1	36	4	17	3	2	0	2	21	6	0	2	2	2	1	1	2	4	2	0	0	0	0	0	0	0	0		2	0	0	0	0	0	0	0	0		6	1	1	2	1	1	2	3
4	6/12/2010	1	1	1	48	5	17	3	2	0	2	25	2	0	1	0	0	2	2	3	4	2	0	0	0	0	0	0	0	0		2	0	0	0	0	0	0	0	0		3	1	1	2	1	1	3	2
8	6/12/2010	1	1	1	33	4	17	3	2	0	2	21	6	0	2	1	0	1	2	2	4	2	0	0	0	0	0	0	0	0		2	0	0	0	0	0	0	0	0		2	7	1	2	1	1	2	1
4	6/12/2010	1	1	1	37	2	17	3	2	0	2	22	5	0	2	3	0	1	1	2	4	2	0	0	0	0	0	0	0	0		2	0	0	0	0	0	0	0	0		4	1	1	2	1	1	2	2
4	6/12/2010	1	1	1	41	1	17	3	2	0	2	26	1	2	2	2	2	1	1	3	4	1	1	2	2	2	2	2	2	2		0	0	0	0	0	0	0	0	0		6	3	1	2	1	1	3	3
4	6/12/2010	1	1	1	49	2	17	3	2	0	2	14	13	0	1	0	0	2	1	1	4	1	1	2	2	2	2	2	2	2		0	0	0	0	0	0	0	0	0		5	1	1	2	1	1	3	3
8	6/12/2010	1	1	1	28	1	17	3	2	0	2	18	9	0	1	0	0	2	5	1	4	2	0	0	0	0	0	0	0	0		2	0	0	0	0	0	0	0	0		5	4	1	2	1	1	2	3
8	6/12/2010	1	1	1	36	5	17	3	2	0	2	25	2	0	2	2	0	3	2	1	3	1	1	1	2	2	2	2	2	2		0	0	0	0	0	0	0	0	0		5	4	1	2	1	1	2	3
4	6/12/2010	1	1	1	37	2	17	3	2	0	2	24	3	0	2	2	2	2	2	1	4	2	0	0	0	0	0	0	0	0		2	0	0	0	0	0	0	0	0		4	3	1	2	1	1	2	2
8	6/12/2010	1	1	1	35	3	17	3	2	0	2	25	2	0	2	2	2	1	2	3	3	0	0	0	0	0	0	0	0	0		0	0	0	0	0	0	0	0	0		5	1	1	2	1	1	2	3
4	6/12/2010	1	1	1	47	2	17	3	0	0	2	0	0	0	2	2	2	1	1	2	3	2	0	0	0	0	0	0	0	0		2	0	0	0	0	0	0	0	0		4	1	1	2	1	1	3	2
8	6/12/2010	1	1	1	26	3	17	3	2	0	2	24	3	0	2	2	2	2	2	1	3	2	0	0	0	0	0	0	0	0		2	0	0	0	0	0	0	0	0		5	4	1	2	1	1	2	3
8	6/13/2010	1	1	1	63	2	17	3	2	0	2	4	23	0	2	2	2	5	5	6	4	2	0	0	0	0	0	0	0	0		2	0	0	0	0	0	0	0	0		5	6	1	2	1	1	3	3
4	6/13/2010	1	1	1	30	1	17	3	2	0	2	26	1	1	2	1	0	2	2	2	3	1	1	2	2	2	2	2	2	2		0	0	0	0	0	0	0	0	0		6	1	1	2	1	1	2	3
4	6/13/2010	1	1	1	30	5	17	3	2	0	2	27	,5	0	1	0	0	2	2	3	4	1	1	2	2	2	2	2	2	2		0	0	0	0	0	0	0	0	0		3	1	1	2	1	1	2	2
8	6/13/2010	1	1	1	59	2	17	3	2	0	2	20	7	0	2	2	2	1	1	2	3	2	0	0	0	0	0	0	0	0		2	0	0	0	0	0	0	0	0		3	1	1	2	1	1	3	2
5	6/14/2010	1	1	1	41	3	17	3	1	190	2	21	6	0	2	2	2	2	2	3	4	2	0	0	0	0	0	0	0	0		2	0	0	0	0	0	0	0	0		5	3	1	2	1	1	3	3
4	6/14/2010	1	1	1	28	2	17	3	2	0	2	23	4	0	1	0	0	2	2	3	2	2	0	0	0	0	0	0	0	0		2	0	0	0	0	0	0	0	0		3	1	1	2	1	1	2	2
9	6/14/2010	1	1	1	42	1	17	3	1	10	2	8	19	0	2	2	2	2	2	3	3	2	0	0	0	0	0	0	0	0		2	0	0	0	0	0	0	0	0		6	1	1	2	1	1	3	3
4	6/14/2010	1	1	1	44	5	17	3	2	0	2	20	7	0	1	0	0	2	1	3	4	2	0	0	0	0	0	0	0	0		2	0	0	0	0	0	0	0	0		4	1	1	2	1	1	3	2
8	6/14/2010	1	1	1	54	1	17	3	1	60	2	17	10	0	3	0	0	5	1	6	4	2	0	0	0	0	0	0	0	0		2	0	0	0	0	0	0	0	0		6	3	1	2	1	1	3	3
18	6/14/2010	1	1	1	27	1	17	3	1	146	2	25	2	0	1	0	0	2	0	1	3	2	0	0	0	0	0	0	0	0		2	0	0	0	0	0	0	0	0		5	3	1	2	1	1	2	3
8	6/14/2010	1	1	1	44	3	17	3	2	0	2	23	4	0	2	2	2	1	1	2	4	2	0	0	0	0	0	0	0	0		2	0	0	0	0	0	0	0	0		3	1	1	2	1	1	3	2
8	6/14/2010	1	1	1	34	1	17	3	2	0	2	22	5	0	1	0	0	1	1	3	4	1	1	2	2	2	2	2	2	2		0	0	0	0	0	0	0	0	0		5	1	1	2	1	1	2	3
5	6/14/2010	1	1	1	40	1	17	3	1	190	2	26	1	1	4	0	0	1	2	2	4	1	1	2	2	2	2	2	2	2		0	0	0	0	0	0	0	0	0		6	1	1	2	1	1	2	3
8	6/14/2010	1	1	1	34	2	17	3	2	0	2	21	6	0	4	0	0	2	1	6	3	2	0	0	0	0	0	0	0	0		2	0	0	0	0	0	0	0	0		6	1	1	2	1	1	2	3
8	6/15/2010	1	1	1	51	1	17	3	2	0	2	14	13	0	2	2	1	1	1	1	3	2	0	0	0	0	0	0	0	0		2	0	0	0	0	0	0	0	0		3	1	1	2	1	1	3	2
12	6/15/2010	1	1	1	35	1	17	3	1	83	2	23	4	0	1	0	0	4	2	1	4	2	0	0	0	0	0	0	0	0		2	0	0	0	0	0	0	0	0		6	1	1	2	1	1	2	3
8	6/15/2010	1	1	1	50	2	17	3	2	0	2	16	11	0	1	0	0	1	1	3	4	2	0	0	0	0	0	0	0	0		2	0	0	0	0	0	0	0	0		2	1	1	2	1	1	3	1
8	6/16/2010	1	1	1	51	5	17	3	2	0	2	10	17	0	1	0	0	5	3	5	3	2	0	0	0	0	0	0	0	0		2	0	0	0	0	0	0	0	0		5	7	1	2	1	1	3	3
5	6/16/2010	1	1	1	46	4	17	3	1	190	2	0	0	0	2	3	0	1	2	6	4	2	0	0	0	0	0	0	0	0		2	0	0	0	0	0	0	0	0		5	3	1	2	1	1	3	3
8	6/16/2010	1	1	1	41	3	17	3	2	0	2	21	6	0	1	0	0	4	4	2	7	2	0	0	0	0	0	0	0	0		2	0	0	0	0	0	0	0	0		2	4	1	2	1	1	3	1
8	6/16/2010	1	1	1	29	2	17	3	2	0	2	25	2	0	2	2	2	5	3	5	3	2	0	0	0	0	0	0	0	0		2	0	0	0	0	0	0	0	0		6	1	1	2	1	1	2	3
8	6/16/2010	1	1	1	48	1	17	3	2	0	2	26	1	2	2	2	2	1	1	2	3	1	1	2	2	2	2	2	2	2		0	0	0	0	0	0	0	0	0		3	4	1	2	1	1	3	2
8	6/16/2010	1	1	1	50	1	17	3	2	0	2	4	23	0	4	0	0	1	1	2	4	2	0	0	0	0	0	0	0	0		2	0	0	0	0	0	0	0	0		5	1	1	2	1	1	3	3
8	6/17/2010	1	1	1	49	3	17	3	2	0	2	24	3	0	2	2	1	4	4	4	2	1	1	2	2	2	2	2	2	2		0	0	0	0	0	0	0	0	0		5	1	1	2	1	1	3	3
8	6/17/2010	1	1	1	48	2	17	3	2	0	2	26	1	2	2	2	0	1	1	1	1	1	1	1	2	2	2	2	2	2		0	0	0	0	0	0	0	0	0		3	4	1	2	1	1	3	2
4	6/18/2010	1	1	1	29	4	17	3	1	127	2	26	1	2	2	2	2	1	1	2	3	1	1	2	2	2	2	2	2	2		0	0	0	0	0	0	0	0	0		5	2	1	2	1	1	2	3
4	6/18/2010	1	1	1	48	2	17	3	2	0	2	20	7	0	4	0	0	1	1	3	3	1	0	0	0	0	0	0	0	0		0	0	0	0	0	0	0	0	0		4	1	1	2	1	1	3	2
8	6/18/2010	1	1	1	52	4	17	3	1	39	2	19	8	0	2	2	2	1	1	2	4	2	0	0	0	0	0	0	0	0		2	0	0	0	0	0	0	0	0		5	1	1	2	1	1	3	3
8	6/18/2010	1	1	1	24	1	17	3	1	148	2	23	4	0	4	0	0	2	1	1	3	2	0	0	0	0	0	0	0	0		2	0	0	0	0	0	0	0	0		5	5	1	2	1	1	1	3
8	6/18/2010	1	1	1	28	2	17	3	2	0	2	26	1	2	2	2	2	2	2	1	3	1	1	2	2	2	2	2	2	2		0	0	0	0	0	0	0	0	0		2	4	1	2	1	1	2	1
4	6/18/2010	1	1	1	30	4	17	3	2	0	2	19	8	0	1	0	0	2	2	3	4	2	0	0	0	0	0	0	0	0		2	0	0	0	0	0	0	0	0		4	1	1	2	1	1	2	2
8	6/18/2010	1	1	1	39	1	17	3	2	0	2	25	2	0	4	0	0	1	2	1	8	1	2	2	1	2	2	2	2	2		0	0	0	0	0	0	0	0	0		6	3	1	2	1	1	2	3
4	6/18/2010	1	1	1	36	1	17	3	2	0	2	18	9	0	3	0	0	5	2	6	4	2	0	0	0	0	0	0	0	0		2	0	0	0	0	0	0	0	0		6	1	1	2	1	1	2	3
4	6/18/2010	1	1	1	54	5	17	3	1	172	2	24	3	0	1	0	0	1	1	2	4	0	0	0	0	0	0	0	0	0		0	0	0	0	0	0	0	0	0		4	1	1	2	1	1	3	2
8	6/18/2010	1	1	1	36	1	17	3	2	0	2	27	,5	0	1	0	0	2	2	1	3	1	1	2	2	2	2	2	2	2		0	0	0	0	0	0	0	0	0		3	1	1	2	1	1	2	2
9	6/19/2010	1	1	1	42	4	17	3	1	64	2	15	12	0	2	3	0	1	1	2	6	1	1	2	2	2	2	2	2	2		0	0	0	0	0	0	0	0	0		4	1	1	2	1	1	3	2
8	6/19/2010	1	1	1	52	4	17	3	1	59	2	0	0	0	2	2	2	1	2	1	4	1	1	2	2	2	2	2	2	2		0	0	0	0	0	0	0	0	0		2	1	1	2	1	1	3	1
9	6/19/2010	1	1	1	49	4	17	3	1	64	2	1	26	0	1	0	1	1	1	1	3	2	0	0	0	0	0	0	0	0		2	0	0	0	0	0	0	0	0		3	6	1	2	1	1	3	2
4	6/19/2010	1	1	1	44	3	17	3	2	0	2	22	5	0	2	1	0	1	1	3	2	2	0	0	0	0	0	0	0	0		2	0	0	0	0	0	0	0	0		5	1	1	2	1	1	3	3
4	6/20/2010	1	1	1	30	1	17	3	1	127	2	26	1	2	2	2	2	1	1	2	4	1	1	2	2	2	2	2	2	2		0	0	0	0	0	0	0	0	0		3	3	1	2	1	1	2	2
8	6/20/2010	1	1	1	47	5	17	3	2	0	2	18	9	0	1	0	0	1	1	2	4	2	0	0	0	0	0	0	0	0		2	0	0	0	0	0	0	0	0		6	1	1	2	1	1	3	3
4	6/20/2010	1	1	1	35	4	17	3	2	0	2	21	6	0	4	0	0	5	4	5	4	2	0	0	0	0	0	0	0	0		2	0	0	0	0	0	0	0	0		3	1	1	2	1	1	2	2
8	6/20/2010	1	1	1	34	3	17	3	2	0	2	23	4	0	2	1	0	1	1	3	4	1	1	2	2	2	2	2	2	2		0	0	0	0	0	0	0	0	0		3	1	1	2	1	1	2	2
4	6/22/2010	1	1	1	29	1	17	3	2	0	2	23	4	0	1	0	0	2	2	4	3	2	0	0	0	0	0	0	0	0		2	0	0	0	0	0	0	0	0		3	1	1	2	1	1	2	2
8	6/23/2010	1	1	1	54	2	17	3	0	0	2	12	15	0	3	0	0	2	2	1	4	2	0	0	0	0	0	0	0	0		2	0	0	0	0	0	0	0	0		5	2	1	2	1	1	3	3
5	6/23/2010	1	1	1	44	2	17	3	1	195	2	3	24	0	1	0	0	2	2	3	4	1	2	1	2	2	2	2	2	2		0	0	0	0	0	0	0	0	0		3	4	1	2	1	1	3	2
5	6/23/2010	1	1	1	38	2	17	3	1	195	2	27	,5	0	1	0	0	2	1	3	4	2	0	0	0	0	0	0	0	0		2	0	0	0	0	0	0	0	0		6	3	1	1	1	1	2	3
4	6/24/2010	1	1	1	36	3	17	3	2	0	2	16	11	0	1	0	0	5	1	2	4	2	0	0	0	0	0	0	0	0		2	0	0	0	0	0	0	0	0		6	2	1	2	1	1	2	3
8	6/24/2010	1	1	1	42	2	17	3	1	60	2	6	21	0	4	0	0	2	2	5	3	2	0	0	0	0	0	0	0	0		2	0	0	0	0	0	0	0	0		2	2	1	2	1	1	3	1
5	6/24/2010	1	1	1	33	5	17	3	2	0	2	22	5	0	2	1	0	1	1	2	3	1	1	2	2	2	2	2	2	2		0	0	0	0	0	0	0	0	0		5	1	1	2	1	1	2	3
4	6/24/2010	1	1	1	28	3	17	3	2	0	2	20	7	0	4	0	0	1	1	1	4	1	1	2	2	2	2	2	2	2		0	0	0	0	0	0	0	0	0		3	3	1	2	1	1	2	2
5	6/25/2010	1	1	1	40	1	17	3	1	103	2	25	2	0	4	0	0	2	2	2	3	2	0	0	0	0	0	0	0	0		2	0	0	0	0	0	0	0	0		6	4	1	2	1	1	2	3
5	6/25/2010	1	1	1	19	5	17	3	1	195	2	26	1	2	3	0	0	2	5	1	4	1	2	2	2	2	2	2	1	1		0	0	0	0	0	0	0	0	0		5	5	1	2	1	1	1	3
8	6/25/2010	1	1	1	42	2	17	3	1	115	2	9	18	0	1	0	0	2	2	2	3	2	0	0	0	0	0	0	0	0		2	0	0	0	0	0	0	0	0		3	1	1	2	1	1	3	2
8	6/25/2010	1	1	1	32	1	17	3	2	0	2	22	5	0	2	2	2	1	1	3	2	2	0	0	0	0	0	0	0	0		2	0	0	0	0	0	0	0	0		5	1	1	2	1	1	2	3
8	6/26/2010	1	1	1	50	1	17	3	1	59	2	10	17	0	2	2	2	1	2	3	4	2	0	0	0	0	0	0	0	0		2	0	0	0	0	0	0	0	0		6	1	1	1	1	1	3	3
9	6/26/2010	1	1	1	34	1	17	3	1	64	2	23	4	0	2	2	2	1	1	2	4	2	0	0	0	0	0	0	0	0		2	0	0	0	0	0	0	0	0		6	1	1	1	1	1	2	3
5	6/27/2010	1	1	1	31	1	17	3	1	191	2	20	7	0	2	2	2	2	1	4	4	2	0	0	0	0	0	0	0	0		2	0	0	0	0	0	0	0	0		6	1	1	1	1	1	2	3
4	6/27/2010	1	1	1	48	2	17	3	2	0	2	0	0	0	0	0	0	0	0	0	0	0	0	0	0	0	0	0	0	0		0	0	0	0	0	0	0	0	0		3	1	1	1	1	1	3	2
4	6/27/2010	1	1	1	38	3	17	3	2	0	2	0	0	0	1	0	0	2	2	4	3	1	1	2	2	2	2	2	2	2		0	0	0	0	0	0	0	0	0		6	1	1	2	1	1	2	3
8	6/27/2010	1	1	1	23	3	17	3	2	0	2	25	2	0	2	2	2	1	1	2	3	2	0	0	0	0	0	0	0	0		2	0	0	0	0	0	0	0	0		0	0	1	2	1	1	1	0
8	6/27/2010	1	1	1	42	3	17	3	1	59	2	5	22	0	1	0	0	2	4	5	3	2	0	0	0	0	0	0	0	0		2	0	0	0	0	0	0	0	0		6	7	1	2	1	1	3	3
5	6/28/2010	1	1	1	38	1	17	3	2	0	2	18	9	0	3	0	0	1	1	1	4	2	0	0	0	0	0	0	0	0		2	0	0	0	0	0	0	0	0		5	1	1	2	1	1	2	3
4	6/28/2010	1	1	1	58	5	17	3	2	0	2	13	14	0	1	0	0	4	4	5	4	2	0	0	0	0	0	0	0	0		2	0	0	0	0	0	0	0	0		2	6	1	2	1	1	3	1
4	6/29/2010	1	1	1	43	3	17	3	2	0	2	26	1	1	2	1	0	2	2	6	4	1	1	2	2	2	2	2	2	2		0	0	0	0	0	0	0	0	0		4	1	1	2	1	1	3	2
8	6/29/2010	1	1	1	57	2	17	3	2	0	2	12	15	0	2	2	2	1	1	1	3	2	0	0	0	0	0	0	0	0		2	0	0	0	0	0	0	0	0		6	1	1	2	1	1	3	3
4	6/30/2010	1	1	1	39	4	17	3	2	0	2	24	3	0	1	0	0	5	3	4	4	2	0	0	0	0	0	0	0	0		2	0	0	0	0	0	0	0	0		4	7	1	2	1	1	2	2
4	6/30/2010	1	1	1	41	3	17	3	2	0	2	21	6	0	1	0	0	5	5	6	4	2	0	0	0	0	0	0	0	0		2	0	0	0	0	0	0	0	0		6	1	1	2	1	1	3	3
8	6/30/2010	1	1	1	32	3	17	3	2	0	2	24	3	0	2	2	2	2	2	2	3	2	0	0	0	0	0	0	0	0		2	0	0	0	0	0	0	0	0		6	3	1	2	1	1	2	3
4	7/1/2010	1	1	1	50	2	17	3	2	0	2	26	1	2	2	2	2	2	2	3	2	2	0	0	0	0	0	0	0	0		2	0	0	0	0	0	0	0	0		6	3	1	2	1	1	3	3
4	7/2/2010	1	1	1	28	3	17	3	2	0	2	25	2	0	2	2	2	2	2	3	2	2	0	0	0	0	0	0	0	0		2	0	0	0	0	0	0	0	0		3	1	1	2	1	1	2	2
5	7/4/2010	1	1	1	39	1	17	3	1	195	2	25	2	0	1	0	0	1	1	1	4	1	1	2	2	2	2	2	2	2		0	0	0	0	0	0	0	0	0		6	1	1	2	1	1	2	3
22	7/5/2010	1	1	1	44	1	17	3	1	166	2	25	2	0	1	0	0	3	3	4	4	2	0	0	0	0	0	0	0	0		2	0	0	0	0	0	0	0	0		6	1	1	1	1	1	3	3
4	7/6/2010	1	1	1	41	3	17	3	2	0	2	25	2	0	1	0	0	4	4	5	3	2	0	0	0	0	0	0	0	0		2	0	0	0	0	0	0	0	0		3	1	1	2	1	1	3	2
8	7/6/2010	1	1	1	34	1	17	3	2	0	2	24	3	0	2	2	2	2	2	3	2	2	0	0	0	0	0	0	0	0		2	0	0	0	0	0	0	0	0		6	1	1	2	1	1	2	3
5	7/6/2010	1	1	1	38	1	17	3	1	172	2	23	4	0	2	1	0	2	2	4	4	1	1	2	2	2	2	2	2	2		0	0	0	0	0	0	0	0	0		6	1	1	2	1	1	2	3
4	7/6/2010	1	1	1	48	4	17	3	2	0	2	13	14	0	2	2	2	2	1	2	3	1	1	2	2	2	2	2	2	2		0	0	0	0	0	0	0	0	0		6	1	1	2	1	1	3	3
4	7/6/2010	1	1	1	22	5	17	3	2	0	2	5	22	0	2	2	2	2	2	3	4	1	1	2	2	2	2	2	2	2		0	0	0	0	0	0	0	0	0		5	1	1	2	1	1	1	3
4	7/9/2010	1	1	1	56	0	17	3	1	127	2	19	8	0	2	2	2	2	2	3	0	2	0	0	0	0	0	0	0	0		2	0	0	0	0	0	0	0	0		5	6	1	2	1	1	3	3
8	7/10/2010	1	1	1	35	1	17	3	2	0	2	26	1	2	2	2	2	1	1	3	4	2	0	0	0	0	0	0	0	0		2	0	0	0	0	0	0	0	0		6	1	1	2	1	1	2	3
8	7/11/2010	1	1	1	27	2	17	3	2	0	2	25	2	0	2	2	2	1	2	2	3	2	0	0	0	0	0	0	0	0		2	0	0	0	0	0	0	0	0		6	1	1	2	1	1	2	3
8	7/13/2010	1	1	1	30	2	17	3	2	0	2	22	5	0	2	2	2	4	4	1	4	2	0	0	0	0	0	0	0	0		2	0	0	0	0	0	0	0	0		3	4	1	2	1	1	2	2
4	7/17/2010	1	1	1	54	1	17	3	2	0	2	8	19	0	1	0	0	4	3	4	2	2	0	0	0	0	0	0	0	0		1	1	2	2	2	2	2	2	2		3	2	1	2	1	1	3	2
5	7/17/2010	1	1	1	42	1	17	3	1	195	2	16	11	0	2	2	2	1	2	1	5	1	2	1	1	1	1	2	2	2		0	0	0	0	0	0	0	0	0		6	7	1	2	1	1	3	3
4	7/18/2010	1	1	1	50	3	17	3	2	0	2	12	15	0	1	0	0	2	2	1	3	2	0	0	0	0	0	0	0	0		2	0	0	0	0	0	0	0	0		4	1	1	2	1	1	3	2
4	7/18/2010	1	1	1	29	2	17	3	2	0	2	27	,5	0	2	2	2	1	1	5	4	1	1	2	2	2	2	2	2	2		0	0	0	0	0	0	0	0	0		5	2	1	2	1	1	2	3
8	7/19/2010	1	1	1	41	1	17	3	2	0	2	23	4	0	2	2	2	1	1	3	4	1	1	2	2	2	2	2	2	2		0	0	0	0	0	0	0	0	0		6	1	1	2	1	1	3	3
4	7/22/2010	1	1	1	49	1	17	3	2	0	2	19	8	0	3	0	0	1	1	6	4	1	2	2	2	2	2	2	2	1	ken dit niet	0	0	0	0	0	0	0	0	0		3	1	1	2	1	1	3	2
4	7/23/2010	1	1	1	33	3	17	3	2	0	2	25	2	0	2	2	2	2	2	2	3	2	0	0	0	0	0	0	0	0		2	0	0	0	0	0	0	0	0		4	7	1	2	1	1	2	2
4	7/27/2010	1	1	1	35	3	17	3	2	0	2	26	1	2	2	2	2	1	1	2	4	1	1	2	2	2	2	2	2	2		0	0	0	0	0	0	0	0	0		3	1	1	2	1	1	2	2
4	7/31/2010	1	1	1	25	4	17	3	1	127	2	25	2	0	2	1	0	1	2	3	4	2	0	0	0	0	0	0	0	0		2	0	0	0	0	0	0	0	0		5	1	1	2	1	1	2	3
4	8/2/2010	1	1	1	32	3	17	3	2	0	2	26	1	2	2	3	0	1	1	2	4	2	0	0	0	0	0	0	0	0		2	0	0	0	0	0	0	0	0		3	1	1	2	1	1	2	2
4	8/2/2010	1	1	1	53	5	17	3	2	0	2	0	0	0	1	0	0	1	2	2	4	2	0	0	0	0	0	0	0	0		2	0	0	0	0	0	0	0	0		6	1	1	1	1	1	3	3
8	8/4/2010	1	1	1	27	1	17	3	1	24	2	23	4	0	2	2	2	2	2	2	4	2	0	0	0	0	0	0	0	0		2	0	0	0	0	0	0	0	0		5	5	1	2	1	1	2	3
4	8/5/2010	1	1	1	44	1	17	3	2	0	2	20	7	0	2	2	2	1	1	2	1	1	1	2	2	2	2	2	2	2		0	0	0	0	0	0	0	0	0		6	1	1	2	1	1	3	3
4	8/10/2010	1	1	1	45	2	17	3	0	0	2	20	7	0	4	0	0	5	5	3	4	1	1	2	2	2	2	2	2	2		0	0	0	0	0	0	0	0	0		2	3	1	2	1	1	3	1
8	8/11/2010	1	1	1	32	1	17	3	1	59	2	24	3	0	2	2	2	1	1	1	3	2	0	0	0	0	0	0	0	0		2	0	0	0	0	0	0	0	0		5	1	1	2	1	1	2	3
5	8/12/2010	1	1	1	41	1	17	3	1	9	2	8	19	0	2	2	2	1	1	2	3	2	0	0	0	0	0	0	0	0		2	0	0	0	0	0	0	0	0		6	1	1	2	1	1	3	3
5	8/13/2010	1	1	1	59	1	17	3	1	190	2	1	26	0	3	0	0	1	1	2	3	2	0	0	0	0	0	0	0	0		2	0	0	0	0	0	0	0	0		3	6	1	2	1	1	3	2
23	8/15/2010	1	1	1	51	1	17	3	1	58	2	24	3	0	1	0	0	2	2	1	3	2	0	0	0	0	0	0	0	0		2	0	0	0	0	0	0	0	0		5	3	1	1	1	1	3	3
4	8/17/2010	1	1	1	48	5	17	3	2	0	2	11	16	0	1	0	0	3	1	3	2	2	0	0	0	0	0	0	0	0		2	0	0	0	0	0	0	0	0		2	7	1	2	1	1	3	1
8	8/19/2010	1	1	1	44	1	17	3	1	59	2	19	8	0	2	2	2	1	1	1	3	2	0	0	0	0	0	0	0	0		2	0	0	0	0	0	0	0	0		6	4	1	2	1	1	3	3
8	8/19/2010	1	1	1	42	4	17	3	2	0	2	14	13	0	1	0	0	4	2	3	4	2	0	0	0	0	0	0	0	0		2	0	0	0	0	0	0	0	0		3	2	1	1	1	1	3	2
16	8/19/2010	1	1	1	38	1	17	3	1	142	2	24	3	0	2	2	2	1	2	3	3	1	1	2	2	2	2	2	2	2		0	0	0	0	0	0	0	0	0		6	1	1	2	1	1	2	3
4	8/19/2010	1	1	1	30	2	17	3	2	0	2	26	1	2	2	2	2	1	1	2	4	1	1	2	2	2	2	2	2	2		0	0	0	0	0	0	0	0	0		5	1	1	2	1	1	2	3
5	8/19/2010	1	1	1	41	2	17	3	1	190	2	21	6	0	4	0	0	2	3	3	4	2	0	0	0	0	0	0	0	0		2	0	0	0	0	0	0	0	0		5	3	1	2	1	1	3	3
8	8/19/2010	1	1	1	24	1	17	3	1	143	2	27	,5	0	2	2	2	1	1	2	3	1	1	2	2	2	2	2	2	2		0	0	0	0	0	0	0	0	0		5	1	1	2	1	1	1	3
4	8/19/2010	1	1	1	38	3	17	3	0	0	2	20	7	0	1	0	0	5	3	4	4	2	0	0	0	0	0	0	0	0		2	0	0	0	0	0	0	0	0		4	1	1	2	1	1	2	2
4	8/20/2010	1	1	1	21	2	17	3	2	0	2	25	2	0	3	0	0	2	2	3	4	1	1	2	2	2	2	2	2	2		0	0	0	0	0	0	0	0	0		6	5	1	2	1	1	1	3
8	8/20/2010	1	1	1	47	2	17	3	2	0	2	19	8	0	2	2	2	4	2	3	2	1	1	2	2	2	2	2	2	2		0	0	0	0	0	0	0	0	0		3	4	1	2	1	1	3	2
4	8/20/2010	1	1	1	41	1	17	3	2	0	2	21	6	0	2	1	0	2	2	2	4	1	1	2	2	2	2	2	2	2		0	0	0	0	0	0	0	0	0		5	8	1	2	1	1	3	3
4	8/20/2010	1	1	1	49	1	17	3	2	0	2	0	0	0	1	0	0	3	4	3	0	2	0	0	0	0	0	0	0	0		2	0	0	0	0	0	0	0	0		6	4	1	2	1	1	3	3
4	8/20/2010	1	1	1	46	2	17	3	2	0	2	15	12	0	3	0	0	1	2	2	4	2	0	0	0	0	0	0	0	0		2	0	0	0	0	0	0	0	0		5	1	1	2	1	1	3	3
4	8/20/2010	1	1	1	43	1	17	3	2	0	2	21	6	0	2	2	2	2	1	2	0	0	0	0	0	0	0	0	0	0		0	0	0	0	0	0	0	0	0		6	3	1	2	1	1	3	3
8	8/20/2010	1	1	1	40	2	17	3	1	59	2	0	0	0	2	2	2	2	2	6	2	1	1	2	2	2	2	2	2	2		0	0	0	0	0	0	0	0	0		5	1	1	2	1	1	2	3
4	8/20/2010	1	1	1	51	4	17	3	2	0	2	0	0	0	2	2	2	1	1	2	4	2	0	0	0	0	0	0	0	0		2	0	0	0	0	0	0	0	0		6	1	1	2	1	1	3	3
4	8/20/2010	1	1	1	47	2	17	3	0	0	2	1	26	0	1	0	0	5	5	1	4	2	0	0	0	0	0	0	0	0		2	0	0	0	0	0	0	0	0		4	7	1	2	1	1	3	2
8	8/20/2010	1	1	1	43	1	17	3	2	0	2	0	0	0	2	2	1	1	1	2	3	1	1	2	2	2	2	2	2	2		0	0	0	0	0	0	0	0	0		5	3	1	1	1	1	3	3
22	8/20/2010	1	1	1	43	1	17	3	1	166	2	22	5	0	2	2	2	2	3	4	3	2	0	0	0	0	0	0	0	0		2	0	0	0	0	0	0	0	0		6	1	1	2	1	1	3	3
4	8/21/2010	1	1	1	66	1	17	3	2	0	2	2	25	0	1	0	0	4	3	5	2	2	0	0	0	0	0	0	0	0		2	0	0	0	0	0	0	0	0		3	6	1	2	1	1	3	2
4	8/21/2010	1	1	1	47	2	17	3	2	0	2	2	25	0	2	2	2	1	1	1	3	2	0	0	0	0	0	0	0	0		2	0	0	0	0	0	0	0	0		4	8	1	2	1	1	3	2
4	8/21/2010	1	1	1	52	4	17	3	2	0	2	0	0	0	1	0	0	2	2	1	0	2	0	0	0	0	0	0	0	0		2	0	0	0	0	0	0	0	0		6	3	1	2	1	1	3	3
5	8/21/2010	1	1	1	28	3	17	3	1	81	2	0	0	0	1	0	0	2	2	4	0	2	0	0	0	0	0	0	0	0		2	0	0	0	0	0	0	0	0		5	2	1	2	1	1	2	3
4	8/21/2010	1	1	1	42	4	17	3	2	0	2	22	5	0	2	2	2	2	2	3	4	1	2	2	2	2	2	2	2	1	Wat is dat ?	0	0	0	0	0	0	0	0	0		4	1	1	2	1	1	3	2
4	8/21/2010	1	1	1	27	4	17	3	2	0	2	25	2	0	2	2	2	1	1	2	3	2	0	0	0	0	0	0	0	0		2	0	0	0	0	0	0	0	0		6	1	1	2	1	1	2	3
9	8/21/2010	1	1	1	47	3	17	3	1	64	2	24	3	0	2	2	2	1	1	2	4	2	0	0	0	0	0	0	0	0		2	0	0	0	0	0	0	0	0		6	1	1	1	1	1	3	3
5	8/21/2010	1	1	1	35	1	17	3	1	143	2	12	15	0	2	1	0	1	4	1	4	2	0	0	0	0	0	0	0	0		2	0	0	0	0	0	0	0	0		4	4	1	2	1	1	2	2
4	8/21/2010	1	1	1	21	4	17	3	2	0	2	27	,5	0	2	2	2	1	1	2	2	1	1	2	2	2	2	2	2	2		0	0	0	0	0	0	0	0	0		3	1	1	2	1	1	1	2
5	8/21/2010	1	1	1	40	1	17	3	1	190	2	7	20	0	3	0	0	2	2	4	4	2	0	0	0	0	0	0	0	0		2	0	0	0	0	0	0	0	0		6	1	1	2	1	1	2	3
4	8/21/2010	1	1	1	42	2	17	3	2	0	2	15	12	0	4	0	0	1	5	1	4	1	1	2	2	2	2	2	2	2		0	0	0	0	0	0	0	0	0		6	1	1	2	1	1	3	3
4	8/22/2010	1	1	1	54	3	17	3	2	0	2	23	4	0	2	2	2	1	2	2	4	2	0	0	0	0	0	0	0	0		0	0	0	0	0	0	0	0	0		4	7	1	2	1	1	3	2
4	8/22/2010	1	1	1	40	3	17	3	2	0	2	13	14	0	1	0	0	2	3	5	4	2	0	0	0	0	0	0	0	0		2	0	0	0	0	0	0	0	0		6	1	1	2	1	1	2	3
4	8/22/2010	1	1	1	25	4	17	3	2	0	2	25	2	0	2	2	2	1	1	2	4	2	0	0	0	0	0	0	0	0		2	0	0	0	0	0	0	0	0		5	1	1	2	1	1	2	3
8	8/22/2010	1	1	1	44	1	17	3	2	0	2	26	1	1	2	2	2	1	1	3	2	1	1	2	2	2	2	2	2	2		0	0	0	0	0	0	0	0	0		6	1	1	2	1	1	3	3
8	8/22/2010	1	1	1	31	1	17	3	1	59	2	21	6	0	4	0	0	1	3	2	5	2	0	0	0	0	0	0	0	0		1	1	2	2	2	2	2	2	2		6	1	1	2	1	1	2	3
4	8/22/2010	1	1	1	50	2	17	3	2	0	2	23	4	0	2	2	2	2	2	3	4	2	0	0	0	0	0	0	0	0		2	0	0	0	0	0	0	0	0		5	1	1	2	1	1	3	3
4	8/22/2010	1	1	1	44	4	17	3	2	0	2	24	3	0	2	2	2	2	1	2	3	2	0	0	0	0	0	0	0	0		2	0	0	0	0	0	0	0	0		5	3	1	2	1	1	3	3
4	8/22/2010	1	1	1	39	3	17	3	2	0	2	25	2	0	2	2	2	1	1	2	4	1	1	2	2	2	2	2	2	2		0	0	0	0	0	0	0	0	0		6	2	1	2	1	1	2	3
8	8/23/2010	1	1	1	43	4	17	3	2	0	2	23	4	0	2	1	0	1	1	2	3	2	0	0	0	0	0	0	0	0		2	0	0	0	0	0	0	0	0		5	1	1	2	1	1	3	3
5	8/23/2010	1	1	1	41	1	17	3	2	0	2	13	14	0	2	2	2	1	1	2	3	2	0	0	0	0	0	0	0	0		1	1	2	2	2	2	2	2	2		5	1	1	2	1	1	3	3
4	8/23/2010	1	1	1	27	5	17	3	2	0	2	23	4	0	1	0	0	2	2	3	3	2	0	0	0	0	0	0	0	0		2	0	0	0	0	0	0	0	0		4	3	1	2	1	1	2	2
22	8/23/2010	1	1	1	43	2	17	3	1	166	2	4	23	0	2	2	2	1	1	2	4	2	0	0	0	0	0	0	0	0		2	0	0	0	0	0	0	0	0		5	1	1	2	1	1	3	3
10	8/23/2010	1	1	1	31	2	17	3	1	66	2	24	3	0	2	2	2	2	2	3	4	1	1	2	2	2	2	2	2	2		0	0	0	0	0	0	0	0	0		6	1	1	1	1	1	2	3
4	8/23/2010	1	1	1	45	4	17	3	2	0	2	0	0	0	4	0	0	2	2	3	4	0	0	0	0	0	0	0	0	0		0	0	0	0	0	0	0	0	0		3	1	1	1	1	1	3	2
4	8/24/2010	1	1	1	43	1	17	3	1	28	2	22	5	0	1	0	0	5	5	3	4	2	0	0	0	0	0	0	0	0		2	0	0	0	0	0	0	0	0		6	1	1	2	1	1	3	3
8	8/24/2010	1	1	1	49	3	17	3	2	0	2	3	24	0	2	2	2	2	0	1	3	2	0	0	0	0	0	0	0	0		2	0	0	0	0	0	0	0	0		2	1	1	2	1	1	3	1
4	8/24/2010	1	1	1	56	3	17	3	2	0	2	20	7	0	2	1	0	1	1	2	4	2	0	0	0	0	0	0	0	0		2	0	0	0	0	0	0	0	0		6	2	1	2	1	1	3	3
8	8/24/2010	1	1	1	43	5	17	3	2	0	2	19	8	0	1	0	0	2	2	6	3	2	0	0	0	0	0	0	0	0		2	0	0	0	0	0	0	0	0		5	1	1	1	1	1	3	3
8	8/24/2010	1	1	1	31	2	17	3	2	0	2	24	3	0	1	0	0	1	2	3	4	1	1	2	2	2	2	2	2	2		0	0	0	0	0	0	0	0	0		3	1	1	2	1	1	2	2
4	8/25/2010	1	1	1	36	3	17	3	2	0	2	8	19	0	1	0	0	1	1	2	3	2	0	0	0	0	0	0	0	0		2	0	0	0	0	0	0	0	0		0	1	1	2	1	1	2	0
8	8/26/2010	1	1	1	33	1	17	3	2	0	2	27	,5	0	2	2	0	1	1	2	7	1	1	2	2	2	2	2	2	2		0	0	0	0	0	0	0	0	0		3	5	1	2	1	1	2	2
4	8/26/2010	1	1	1	39	2	17	3	2	0	2	20	7	0	2	2	2	2	2	2	4	2	0	0	0	0	0	0	0	0		2	0	0	0	0	0	0	0	0		4	2	1	2	1	1	2	2
5	8/26/2010	1	1	1	32	0	17	3	1	195	2	15	12	0	2	2	2	4	4	2	4	2	0	0	0	0	0	0	0	0		2	0	0	0	0	0	0	0	0		6	3	1	2	1	1	2	3
8	8/26/2010	1	1	1	30	2	17	3	2	0	2	23	4	0	2	2	2	2	2	3	4	1	1	1	1	2	2	2	2	2		0	0	0	0	0	0	0	0	0		3	1	1	2	1	1	2	2
4	8/26/2010	1	1	1	52	4	17	3	2	0	2	10	17	0	2	2	2	1	1	2	4	2	0	0	0	0	0	0	0	0		2	0	0	0	0	0	0	0	0		4	1	1	2	1	1	3	2
4	8/27/2010	1	1	1	43	2	17	3	2	0	2	0	0	0	2	2	2	1	3	3	4	2	0	0	0	0	0	0	0	0		2	0	0	0	0	0	0	0	0		6	1	1	2	1	1	3	3
4	8/27/2010	1	1	1	28	5	17	3	2	0	2	24	3	0	2	1	0	1	1	2	4	2	0	0	0	0	0	0	0	0		2	0	0	0	0	0	0	0	0		4	1	1	2	1	1	2	2
4	8/27/2010	1	1	1	31	3	17	3	2	0	2	23	4	0	2	2	2	1	1	2	2	2	0	0	0	0	0	0	0	0		2	0	0	0	0	0	0	0	0		3	5	1	2	1	1	2	2
8	8/28/2010	1	1	1	39	5	17	3	1	66	2	7	20	0	2	1	0	2	2	3	4	2	0	0	0	0	0	0	0	0		2	0	0	0	0	0	0	0	0		1	1	1	2	1	1	2	1
17	8/29/2010	1	1	1	44	1	17	3	1	24	2	23	4	0	2	2	2	4	4	2	4	2	0	0	0	0	0	0	0	0		2	0	0	0	0	0	0	0	0		5	4	1	2	1	1	3	3
4	8/31/2010	1	1	1	34	3	17	3	1	64	2	27	,5	0	1	0	0	3	1	3	3	1	1	2	2	2	2	2	2	2		0	0	0	0	0	0	0	0	0		5	7	1	2	1	1	2	3
1	6/9/2010	1	1	1	33	4	26	4	2	0	2	26	1	2	1	0	0	1	1	3	3	2	0	0	0	0	0	0	0	0		2	0	0	0	0	0	0	0	0		4	1	1	2	7	5	2	2
1	6/9/2010	1	1	1	35	1	26	4	2	0	2	16	11	0	3	0	0	5	4	3	3	2	0	0	0	0	0	0	0	0		2	0	0	0	0	0	0	0	0		4	1	1	2	7	5	2	2
1	6/10/2010	1	1	1	29	2	26	4	0	0	2	25	2	0	2	2	2	2	2	3	3	1	1	1	2	2	2	2	2	2		0	0	0	0	0	0	0	0	0		5	3	1	1	7	5	2	3
1	6/11/2010	1	1	1	39	1	26	4	2	0	2	23	4	0	2	1	0	1	0	3	2	2	0	0	0	0	0	0	0	0		2	0	0	0	0	0	0	0	0		6	1	1	2	7	5	2	3
1	6/12/2010	1	1	1	30	2	26	4	2	0	2	26	1	2	2	2	2	1	1	2	3	2	0	0	0	0	0	0	0	0		2	0	0	0	0	0	0	0	0		3	1	1	1	7	5	2	2
1	6/13/2010	1	1	1	20	1	26	4	2	0	2	18	9	0	3	0	0	3	1	4	2	2	0	0	0	0	0	0	0	0		2	0	0	0	0	0	0	0	0		4	8	1	1	7	5	1	2
1	6/14/2010	1	1	1	24	1	26	4	2	0	2	26	1	2	2	2	2	1	1	3	2	1	1	2	2	2	2	2	2	2		0	0	0	0	0	0	0	0	0		4	3	1	2	7	5	1	2
1	6/14/2010	1	1	1	35	1	26	4	2	0	2	22	5	0	1	0	0	2	4	4	6	1	2	2	1	2	2	2	2	2		0	0	0	0	0	0	0	0	0		6	1	1	1	7	5	2	3
1	6/25/2010	1	1	1	33	1	26	4	2	0	2	26	1	2	2	2	2	2	2	2	2	2	0	0	0	0	0	0	0	0		2	0	0	0	0	0	0	0	0		4	1	1	2	7	5	2	2
1	7/3/2010	1	1	1	40	1	26	4	2	0	2	23	4	0	2	2	2	2	1	2	2	2	0	0	0	0	0	0	0	0		2	0	0	0	0	0	0	0	0		5	1	1	1	7	5	2	3
1	7/13/2010	1	1	1	33	1	26	4	2	0	2	24	3	0	1	0	0	1	4	1	3	2	0	0	0	0	0	0	0	0		2	0	0	0	0	0	0	0	0		4	7	1	0	7	5	2	2
1	7/28/2010	1	1	1	29	4	26	4	2	0	2	19	8	0	2	2	2	2	2	3	4	2	0	0	0	0	0	0	0	0		2	0	0	0	0	0	0	0	0		5	4	1	2	7	5	2	3
1	8/19/2010	1	1	1	27	2	26	4	2	0	2	26	1	2	4	0	0	1	1	3	3	1	1	2	2	2	2	2	2	2		0	0	0	0	0	0	0	0	0		4	3	1	2	7	5	2	2
1	8/23/2010	1	1	1	29	1	26	4	2	0	2	26	1	2	1	0	0	3	2	5	3	1	1	2	2	2	2	2	2	2		0	0	0	0	0	0	0	0	0		6	3	1	2	7	5	2	3
5	8/31/2010	1	1	1	37	1	26	4	2	0	2	26	1	1	1	0	0	2	2	3	4	2	0	0	0	0	0	0	0	0		2	0	0	0	0	0	0	0	0		6	8	1	2	7	5	2	3
19	6/23/2010	1	1	1	25	3	16	5	1	147	2	26	1	2	2	2	2	1	2	3	3	2	0	0	0	0	0	0	0	0		2	0	0	0	0	0	0	0	0		5	1	1	1	9	6	2	3
19,1	7/13/2010	1	1	1	29	2	16	5	2	0	2	25	2	0	2	2	2	2	1	3	3	2	0	0	0	0	0	0	0	0		2	0	0	0	0	0	0	0	0		5	1	1	2	9	6	2	3
19,1	7/18/2010	1	1	1	40	3	16	5	2	0	2	26	1	2	1	0	0	5	2	1	3	2	0	0	0	0	0	0	0	0		2	0	0	0	0	0	0	0	0		5	1	1	1	9	6	2	3
19,1	7/19/2010	1	1	1	40	2	16	5	2	0	2	27	,5	0	3	0	0	5	2	1	4	1	1	1	1	1	1	2	2	2		0	0	0	0	0	0	0	0	0		5	2	1	2	9	6	2	3
19,1	7/21/2010	1	1	1	55	1	16	5	2	0	2	0	0	0	1	0	0	4	4	5	6	1	2	1	2	1	1	1	1	2		0	0	0	0	0	0	0	0	0		5	1	1	1	9	6	3	3
19,1	7/22/2010	1	1	1	35	2	16	5	2	0	2	27	,5	0	2	2	2	3	2	3	4	1	1	2	2	2	2	2	2	2		0	0	0	0	0	0	0	0	0		6	1	1	1	9	6	2	3
19,1	8/19/2010	1	1	1	43	1	16	5	1	188	2	0	0	0	2	2	2	1	1	2	4	1	1	2	2	2	2	2	2	2		0	0	0	0	0	0	0	0	0		5	1	1	2	9	6	3	3
9	6/5/2010	1	1	1	48	5	172	6	2	0	2	26	1	2	2	1	0	2	2	1	4	2	0	0	0	0	0	0	0	0		2	0	0	0	0	0	0	0	0		4	1	1	2	3	3	3	2
9	6/5/2010	1	1	1	48	5	172	6	2	0	2	26	1	2	2	1	0	2	2	1	4	2	0	0	0	0	0	0	0	0		2	0	0	0	0	0	0	0	0		4	1	1	2	3	3	3	2
9	6/5/2010	1	1	1	54	4	172	6	2	0	2	2	25	0	2	1	0	1	1	2	4	2	0	0	0	0	0	0	0	0		2	0	0	0	0	0	0	0	0		6	1	1	2	3	3	3	3
9	6/5/2010	1	1	1	38	4	172	6	2	0	2	19	8	0	2	2	2	1	2	1	4	2	0	0	0	0	0	0	0	0		2	0	0	0	0	0	0	0	0		4	1	1	2	3	3	2	2
9	6/6/2010	1	1	1	30	3	172	6	1	64	2	26	1	2	2	2	2	1	1	3	4	1	1	2	2	2	2	2	2	2		0	0	0	0	0	0	0	0	0		6	4	1	2	3	3	2	3
9	6/8/2010	1	1	1	53	5	172	6	1	64	2	0	0	0	2	2	1	0	1	1	3	2	0	0	0	0	0	0	0	0		2	0	0	0	0	0	0	0	0		3	4	1	1	3	3	3	2
9	6/10/2010	1	1	1	56	2	172	6	2	0	2	16	11	0	2	1	0	1	1	2	3	2	0	0	0	0	0	0	0	0		2	0	0	0	0	0	0	0	0		4	8	1	2	3	3	3	2
8	6/10/2010	1	1	1	37	3	172	6	2	0	2	24	3	0	4	0	0	1	1	2	4	2	0	0	0	0	0	0	0	0		2	0	0	0	0	0	0	0	0		5	1	1	2	3	3	2	3
8	6/10/2010	1	1	1	39	3	172	6	2	0	2	16	11	0	2	2	2	1	1	6	2	2	0	0	0	0	0	0	0	0		2	0	0	0	0	0	0	0	0		6	1	1	2	3	3	2	3
9	6/10/2010	1	1	1	47	5	172	6	2	0	2	9	18	0	2	2	2	1	1	2	3	2	0	0	0	0	0	0	0	0		2	0	0	0	0	0	0	0	0		4	1	1	1	3	3	3	2
9	6/10/2010	1	1	1	43	1	172	6	2	0	2	17	10	0	2	2	2	1	1	2	4	2	0	0	0	0	0	0	0	0		2	0	0	0	0	0	0	0	0		5	1	1	2	3	3	3	3
22	6/10/2010	1	1	1	29	3	172	6	1	7	2	22	5	0	2	2	2	2	1	2	6	1	2	2	2	2	1	2	2	2		0	0	0	0	0	0	0	0	0		4	1	1	2	3	3	2	2
8	6/10/2010	1	1	1	44	5	172	6	2	0	2	7	20	0	2	2	2	1	1	3	2	2	0	0	0	0	0	0	0	0		2	0	0	0	0	0	0	0	0		2	1	1	2	3	3	3	1
22	6/10/2010	1	1	1	48	2	172	6	1	43	2	17	10	0	2	2	2	4	4	1	2	2	0	0	0	0	0	0	0	0		2	0	0	0	0	0	0	0	0		4	3	1	2	3	3	3	2
9	6/10/2010	1	1	1	34	3	172	6	2	0	2	20	7	0	1	0	0	2	2	3	4	1	1	2	2	1	1	2	2	2		0	0	0	0	0	0	0	0	0		4	1	1	2	3	3	2	2
9	6/10/2010	1	1	1	36	2	172	6	2	0	2	0	0	0	2	2	2	1	1	2	4	1	2	2	2	2	2	2	2	1	Mit der Behandlung wird voraussichtlich erst im Herbst 2010 begonnen	0	0	0	0	0	0	0	0	0		6	1	1	2	3	3	2	3
9	6/10/2010	1	1	1	63	5	172	6	2	0	2	24	3	0	1	0	0	1	1	2	3	2	0	0	0	0	0	0	0	0		1	1	2	2	2	2	2	2	2		3	1	1	2	3	3	3	2
9	6/10/2010	1	1	1	60	5	172	6	2	0	2	13	14	0	2	2	2	1	1	2	4	2	0	0	0	0	0	0	0	0		2	0	0	0	0	0	0	0	0		3	3	1	2	3	3	3	2
8	6/10/2010	1	1	1	27	2	172	6	2	0	2	26	1	2	2	2	2	1	1	2	4	1	1	2	2	2	2	2	2	2		0	0	0	0	0	0	0	0	0		5	1	1	2	3	3	2	3
9	6/10/2010	1	1	1	59	3	172	6	2	0	2	0	0	0	4	0	0	5	5	6	6	2	0	0	0	0	0	0	0	0		2	0	0	0	0	0	0	0	0		6	3	1	2	3	3	3	3
9	6/10/2010	1	1	1	39	2	172	6	1	64	2	19	8	0	2	3	0	2	1	3	4	2	0	0	0	0	0	0	0	0		2	0	0	0	0	0	0	0	0		6	1	1	2	3	3	2	3
8	6/10/2010	1	1	1	50	4	172	6	1	59	2	25	2	0	2	2	2	3	2	1	4	2	0	0	0	0	0	0	0	0		2	0	0	0	0	0	0	0	0		6	1	1	1	3	3	3	3
5	6/10/2010	1	1	1	26	2	172	6	1	24	2	26	1	2	1	0	0	1	1	2	3	2	0	0	0	0	0	0	0	0		2	0	0	0	0	0	0	0	0		6	5	1	1	3	3	2	3
8	6/10/2010	1	1	1	47	2	172	6	1	59	2	0	0	0	1	0	0	5	2	1	4	2	0	0	0	0	0	0	0	0		2	0	0	0	0	0	0	0	0		2	7	1	2	3	3	3	1
8	6/10/2010	1	1	1	31	3	172	6	2	0	2	27	,5	0	2	2	2	1	1	2	2	1	1	2	2	2	2	2	2	2		0	0	0	0	0	0	0	0	0		3	3	1	2	3	3	2	2
5	6/10/2010	1	1	1	36	1	172	6	2	0	2	18	9	0	2	3	0	2	2	2	2	1	1	2	2	2	2	2	2	2		0	0	0	0	0	0	0	0	0		0	0	1	2	3	3	2	0
8	6/10/2010	1	1	1	42	4	172	6	2	0	2	6	21	0	4	0	0	2	1	3	4	2	0	0	0	0	0	0	0	0		2	0	0	0	0	0	0	0	0		5	1	1	2	3	3	3	3
9	6/10/2010	1	1	1	42	5	172	6	2	0	2	25	2	0	2	2	2	1	1	2	2	2	0	0	0	0	0	0	0	0		2	0	0	0	0	0	0	0	0		4	1	1	1	3	3	3	2
8	6/10/2010	1	1	1	46	3	172	6	1	195	2	24	3	0	2	2	2	1	1	1	3	2	0	0	0	0	0	0	0	0		2	0	0	0	0	0	0	0	0		5	4	1	2	3	3	3	3
9	6/10/2010	1	1	1	33	2	172	6	1	64	2	0	0	0	2	2	2	2	2	2	4	1	1	2	2	2	2	2	2	2		0	0	0	0	0	0	0	0	0		3	4	1	2	3	3	2	2
9	6/10/2010	1	1	1	40	2	172	6	1	64	2	0	0	0	1	0	0	2	2	3	1	2	0	0	0	0	0	0	0	0		2	0	0	0	0	0	0	0	0		5	1	1	2	3	3	2	3
8	6/10/2010	1	1	1	46	3	172	6	2	0	2	17	10	0	2	1	0	2	1	3	4	2	0	0	0	0	0	0	0	0		2	0	0	0	0	0	0	0	0		5	2	1	2	3	3	3	3
9	6/10/2010	1	1	1	42	3	172	6	2	0	2	0	0	0	2	1	0	2	2	2	3	2	0	0	0	0	0	0	0	0		2	0	0	0	0	0	0	0	0		3	1	1	2	3	3	3	2
5	6/10/2010	1	1	1	35	3	172	6	1	124	2	0	0	0	1	0	0	1	1	1	2	2	0	0	0	0	0	0	0	0		2	0	0	0	0	0	0	0	0		4	1	1	2	3	3	2	2
8	6/10/2010	1	1	1	48	3	172	6	2	0	2	12	15	0	2	2	2	5	2	6	3	2	0	0	0	0	0	0	0	0		2	0	0	0	0	0	0	0	0		2	3	1	2	3	3	3	1
9	6/10/2010	1	1	1	47	5	172	6	2	0	2	24	3	0	3	0	0	1	1	2	5	2	0	0	0	0	0	0	0	0		2	0	0	0	0	0	0	0	0		3	1	1	2	3	3	3	2
9	6/10/2010	1	1	1	44	4	172	6	2	0	2	0	0	0	2	1	0	2	1	2	1	2	0	0	0	0	0	0	0	0		2	0	0	0	0	0	0	0	0		5	1	1	2	3	3	3	3
8	6/10/2010	1	1	1	39	3	172	6	2	0	2	26	1	2	1	0	0	4	4	1	5	1	1	2	2	2	2	2	2	2		0	0	0	0	0	0	0	0	0		3	1	1	2	3	3	2	2
9	6/10/2010	1	1	1	43	4	172	6	2	0	2	3	24	0	2	2	2	1	1	2	4	2	0	0	0	0	0	0	0	0		2	0	0	0	0	0	0	0	0		5	6	1	2	3	3	3	3
9	6/10/2010	1	1	1	32	3	172	6	2	0	2	21	6	0	2	2	2	1	1	2	3	2	0	0	0	0	0	0	0	0		2	0	0	0	0	0	0	0	0		3	1	1	2	3	3	2	2
8	6/10/2010	1	1	1	43	3	172	6	1	59	2	7	20	0	3	0	0	2	2	1	4	2	0	0	0	0	0	0	0	0		2	0	0	0	0	0	0	0	0		2	3	1	2	3	3	3	1
9	6/10/2010	1	1	1	41	2	172	6	2	0	2	26	1	2	4	0	0	1	1	2	4	1	1	2	2	2	2	2	2	2		0	0	0	0	0	0	0	0	0		3	1	1	2	3	3	3	2
9	6/10/2010	1	1	1	44	3	172	6	1	142	2	24	3	0	1	0	0	1	1	2	3	2	0	0	0	0	0	0	0	0		2	0	0	0	0	0	0	0	0		4	1	1	2	3	3	3	2
8	6/10/2010	1	1	1	52	3	172	6	1	59	2	17	10	0	2	2	2	1	1	2	3	2	0	0	0	0	0	0	0	0		2	0	0	0	0	0	0	0	0		3	3	1	2	3	3	3	2
9	6/10/2010	1	1	1	62	4	172	6	2	0	2	5	22	0	2	2	2	1	1	2	3	2	0	0	0	0	0	0	0	0		2	0	0	0	0	0	0	0	0		3	8	1	2	3	3	3	2
9	6/10/2010	1	1	1	45	5	172	6	2	0	2	22	5	0	1	0	0	1	1	2	4	2	0	0	0	0	0	0	0	0		2	0	0	0	0	0	0	0	0		5	3	1	1	3	3	3	3
9	6/10/2010	1	1	1	50	3	172	6	1	64	2	11	16	0	2	2	2	1	1	2	3	2	0	0	0	0	0	0	0	0		2	0	0	0	0	0	0	0	0		3	1	1	2	3	3	3	2
9	6/10/2010	1	1	1	33	3	172	6	2	0	2	23	4	0	2	2	2	1	5	2	3	2	0	0	0	0	0	0	0	0		2	0	0	0	0	0	0	0	0		4	3	1	1	3	3	2	2
9	6/10/2010	1	1	1	31	3	172	6	2	0	2	21	6	0	2	2	2	1	1	2	1	2	0	0	0	0	0	0	0	0		2	0	0	0	0	0	0	0	0		3	2	1	2	3	3	2	2
9	6/10/2010	1	1	1	44	3	172	6	2	0	2	9	18	0	3	0	0	5	2	3	2	2	0	0	0	0	0	0	0	0		2	0	0	0	0	0	0	0	0		4	1	1	1	3	3	3	2
9	6/10/2010	1	1	1	56	0	172	6	2	0	2	22	5	0	2	2	2	1	1	2	0	2	0	0	0	0	0	0	0	0		2	0	0	0	0	0	0	0	0		3	2	1	2	3	3	3	2
8	6/10/2010	1	1	1	33	5	172	6	2	0	2	26	1	2	4	0	0	1	1	1	4	1	1	2	2	2	2	2	2	2		0	0	0	0	0	0	0	0	0		5	1	1	2	3	3	2	3
9	6/10/2010	1	1	1	44	5	172	6	2	0	2	22	5	0	2	2	2	0	1	2	3	2	0	0	0	0	0	0	0	0		2	0	0	0	0	0	0	0	0		3	1	1	2	3	3	3	2
9	6/10/2010	1	1	1	50	3	172	6	2	0	2	25	2	0	3	0	0	1	1	3	4	1	1	2	2	2	2	2	2	2		0	0	0	0	0	0	0	0	0		4	1	1	1	3	3	3	2
9	6/10/2010	1	1	1	46	3	172	6	0	0	2	17	10	0	2	2	2	1	2	3	3	2	0	0	0	0	0	0	0	0		2	0	0	0	0	0	0	0	0		3	2	1	2	3	3	3	2
9	6/10/2010	1	1	1	43	1	172	6	2	0	2	21	6	0	2	2	2	1	1	2	4	2	0	0	0	0	0	0	0	0		2	0	0	0	0	0	0	0	0		5	1	1	2	3	3	3	3
8	6/10/2010	1	1	1	44	4	172	6	2	0	2	7	20	0	1	0	0	4	4	1	4	2	0	0	0	0	0	0	0	0		2	0	0	0	0	0	0	0	0		3	8	1	2	3	3	3	2
8	6/10/2010	1	1	1	43	4	172	6	2	0	2	10	17	0	1	0	0	2	2	1	4	2	0	0	0	0	0	0	0	0		2	0	0	0	0	0	0	0	0		1	1	1	2	3	3	3	1
9	6/10/2010	1	1	1	42	2	172	6	2	0	2	10	17	0	2	2	2	1	1	2	4	2	0	0	0	0	0	0	0	0		2	0	0	0	0	0	0	0	0		3	6	1	2	3	3	3	2
9	6/10/2010	1	1	1	54	4	172	6	2	0	2	4	23	0	1	0	0	1	2	2	3	2	0	0	0	0	0	0	0	0		2	0	0	0	0	0	0	0	0		4	1	1	2	3	3	3	2
8	6/10/2010	1	1	1	45	3	172	6	0	0	2	0	0	0	1	0	0	1	1	1	3	2	0	0	0	0	0	0	0	0		2	0	0	0	0	0	0	0	0		3	3	1	2	3	3	3	2
9	6/10/2010	1	1	1	33	4	172	6	2	0	2	17	10	0	3	0	0	1	1	3	4	1	1	2	2	2	2	2	2	2		0	0	0	0	0	0	0	0	0		3	1	1	1	3	3	2	2
9	6/10/2010	1	1	1	51	4	172	6	2	0	2	11	16	0	1	0	0	1	1	3	1	2	0	0	0	0	0	0	0	0		2	0	0	0	0	0	0	0	0		3	2	1	2	3	3	3	2
9	6/10/2010	1	1	1	43	2	172	6	2	0	2	24	3	0	2	2	2	1	1	2	3	2	0	0	0	0	0	0	0	0		1	2	2	2	2	2	2	2	1	Kohortenstudie	5	1	1	2	3	3	3	3
9	6/10/2010	1	1	1	64	4	172	6	0	0	2	0	0	0	2	2	2	2	2	3	0	2	0	0	0	0	0	0	0	0		2	0	0	0	0	0	0	0	0		3	4	1	2	3	3	3	2
9	6/10/2010	1	1	1	43	2	172	6	2	0	2	5	22	0	3	0	0	1	1	6	2	2	0	0	0	0	0	0	0	0		2	0	0	0	0	0	0	0	0		4	1	1	2	3	3	3	2
12	6/10/2010	1	1	1	42	3	172	6	2	0	2	16	11	0	2	2	2	2	1	1	4	1	1	2	2	2	2	2	2	2		0	0	0	0	0	0	0	0	0		3	1	1	2	3	3	3	2
9	6/10/2010	1	1	1	57	5	172	6	2	0	2	13	14	0	2	1	0	1	1	2	4	1	1	2	2	2	2	2	2	2		0	0	0	0	0	0	0	0	0		2	1	1	2	3	3	3	1
9	6/10/2010	1	1	1	39	2	172	6	1	64	2	20	7	0	2	2	2	1	1	2	4	2	0	0	0	0	0	0	0	0		2	0	0	0	0	0	0	0	0		6	1	1	2	3	3	2	3
9	6/10/2010	1	1	1	57	3	172	6	2	0	2	1	26	0	2	2	2	2	1	3	3	2	0	0	0	0	0	0	0	0		2	0	0	0	0	0	0	0	0		6	1	1	2	3	3	3	3
9	6/10/2010	1	1	1	45	3	172	6	2	0	2	18	9	0	4	0	0	4	2	3	3	2	0	0	0	0	0	0	0	0		2	0	0	0	0	0	0	0	0		3	1	1	1	3	3	3	2
17	6/10/2010	1	1	1	22	2	172	6	1	24	2	26	1	2	2	2	2	2	2	4	4	2	0	0	0	0	0	0	0	0		2	0	0	0	0	0	0	0	0		2	1	1	2	3	3	1	1
9	6/10/2010	1	1	1	48	3	172	6	2	0	2	9	18	0	2	2	2	1	1	2	4	2	0	0	0	0	0	0	0	0		2	0	0	0	0	0	0	0	0		3	1	1	2	3	3	3	2
9	6/10/2010	1	1	1	34	3	172	6	2	0	2	0	0	0	1	0	0	1	1	2	4	2	0	0	0	0	0	0	0	0		2	0	0	0	0	0	0	0	0		3	4	1	1	3	3	2	2
9	6/10/2010	1	1	1	37	2	172	6	1	64	2	12	15	0	2	3	0	1	1	2	2	2	0	0	0	0	0	0	0	0		2	0	0	0	0	0	0	0	0		3	1	1	2	3	3	2	2
9	6/10/2010	1	1	1	34	3	172	6	0	0	2	22	5	0	2	2	2	1	1	2	3	2	0	0	0	0	0	0	0	0		2	0	0	0	0	0	0	0	0		3	1	1	1	3	3	2	2
9	6/10/2010	1	1	1	40	3	172	6	2	0	2	25	2	0	2	2	2	1	1	2	3	2	0	0	0	0	0	0	0	0		2	0	0	0	0	0	0	0	0		3	1	1	2	3	3	2	2
12	6/10/2010	1	1	1	26	3	172	6	2	0	2	22	5	0	4	0	0	1	1	3	4	2	0	0	0	0	0	0	0	0		2	0	0	0	0	0	0	0	0		4	5	1	2	3	3	2	2
8	6/10/2010	1	1	1	37	4	172	6	2	0	2	19	8	0	2	1	0	1	1	4	4	2	0	0	0	0	0	0	0	0		2	0	0	0	0	0	0	0	0		2	1	1	2	3	3	2	1
9	6/10/2010	1	1	1	42	3	172	6	2	0	2	24	3	0	2	2	2	2	2	3	4	2	0	0	0	0	0	0	0	0		2	0	0	0	0	0	0	0	0		6	1	1	2	3	3	3	3
9	6/10/2010	1	1	1	44	4	172	6	2	0	2	26	1	2	2	2	2	1	1	2	1	1	1	2	2	2	2	2	2	2		0	0	0	0	0	0	0	0	0		4	3	1	1	3	3	3	2
9	6/10/2010	1	1	1	37	3	172	6	2	0	2	10	17	0	2	2	2	1	1	2	4	1	1	2	2	2	2	2	2	2		0	0	0	0	0	0	0	0	0		3	1	1	2	3	3	2	2
9	6/10/2010	1	1	1	32	4	172	6	1	183	2	23	4	0	1	0	0	3	3	1	4	2	0	0	0	0	0	0	0	0		2	0	0	0	0	0	0	0	0		6	1	1	2	3	3	2	3
9	6/10/2010	1	1	1	42	3	172	6	2	0	2	23	4	0	2	2	2	1	1	2	2	2	0	0	0	0	0	0	0	0		2	0	0	0	0	0	0	0	0		3	1	1	2	3	3	3	2
12	6/10/2010	1	1	1	34	4	172	6	2	0	2	25	2	0	2	2	2	1	1	1	3	1	1	2	2	2	2	2	2	2		0	0	0	0	0	0	0	0	0		5	1	1	2	3	3	2	3
8	6/10/2010	1	1	1	55	3	172	6	1	59	2	6	21	0	2	2	2	1	1	2	3	2	0	0	0	0	0	0	0	0		2	0	0	0	0	0	0	0	0		2	1	1	2	3	3	3	1
9	6/10/2010	1	1	1	60	2	172	6	2	0	2	23	4	0	2	2	2	4	4	5	3	2	0	0	0	0	0	0	0	0		2	0	0	0	0	0	0	0	0		6	3	1	2	3	3	3	3
9	6/10/2010	1	1	1	36	2	172	6	2	0	2	18	9	0	2	2	2	1	1	2	3	2	0	0	0	0	0	0	0	0		2	0	0	0	0	0	0	0	0		6	3	1	2	3	3	2	3
12	6/10/2010	1	1	1	38	3	172	6	1	35	2	24	3	0	2	2	2	2	2	2	4	2	0	0	0	0	0	0	0	0		2	0	0	0	0	0	0	0	0		4	1	1	2	3	3	2	2
9	6/10/2010	1	1	1	41	5	172	6	2	0	2	23	4	0	2	2	2	1	1	2	2	2	0	0	0	0	0	0	0	0		2	0	0	0	0	0	0	0	0		3	1	1	2	3	3	3	2
9	6/10/2010	1	1	1	34	4	172	6	1	64	2	24	3	0	2	2	2	1	1	2	4	2	0	0	0	0	0	0	0	0		2	0	0	0	0	0	0	0	0		5	1	1	2	3	3	2	3
9	6/10/2010	1	1	1	40	4	172	6	2	0	2	26	1	2	2	2	2	1	1	2	3	2	0	0	0	0	0	0	0	0		2	0	0	0	0	0	0	0	0		4	1	1	2	3	3	2	2
9	6/10/2010	1	1	1	43	0	172	6	2	0	2	27	,5	0	2	1	0	1	1	2	1	1	1	2	2	2	2	2	2	2		0	0	0	0	0	0	0	0	0		6	1	1	2	3	3	3	3
8	6/10/2010	1	1	1	55	3	172	6	2	0	2	19	8	0	2	2	2	1	2	6	3	2	0	0	0	0	0	0	0	0		2	0	0	0	0	0	0	0	0		3	1	1	2	3	3	3	2
9	6/10/2010	1	1	1	43	4	172	6	2	0	2	0	0	0	2	2	2	2	4	3	2	2	0	0	0	0	0	0	0	0		2	0	0	0	0	0	0	0	0		3	6	1	2	3	3	3	2
9	6/10/2010	1	1	1	56	5	172	6	2	0	2	18	9	0	2	2	2	1	1	2	4	2	0	0	0	0	0	0	0	0		2	0	0	0	0	0	0	0	0		3	1	1	2	3	3	3	2
9	6/10/2010	1	1	1	33	1	172	6	1	64	2	23	4	0	2	2	2	1	1	2	4	1	1	2	2	2	2	2	2	2		0	0	0	0	0	0	0	0	0		6	1	1	2	3	3	2	3
9	6/10/2010	1	1	1	24	1	172	6	0	0	2	24	3	0	2	1	0	5	1	2	3	1	1	2	2	2	2	2	2	2		0	0	0	0	0	0	0	0	0		4	1	1	2	3	3	1	2
9	6/10/2010	1	1	1	36	3	172	6	2	0	2	18	9	0	2	2	2	1	1	2	4	2	0	0	0	0	0	0	0	0		2	0	0	0	0	0	0	0	0		2	3	1	2	3	3	2	1
9	6/10/2010	1	1	1	30	3	172	6	1	64	2	26	1	2	2	1	0	1	1	2	2	2	0	0	0	0	0	0	0	0		2	0	0	0	0	0	0	0	0		5	5	1	2	3	3	2	3
9	6/10/2010	1	1	1	40	2	172	6	2	0	2	21	6	0	1	0	0	2	2	3	4	1	1	2	2	2	2	2	2	2		0	0	0	0	0	0	0	0	0		4	1	1	2	3	3	2	2
8	6/10/2010	1	1	1	39	5	172	6	2	0	2	15	12	0	3	0	0	3	1	6	4	2	0	0	0	0	0	0	0	0		2	0	0	0	0	0	0	0	0		6	1	1	2	3	3	2	3
9	6/10/2010	1	1	1	42	2	172	6	1	64	2	22	5	0	2	2	2	1	1	2	4	2	0	0	0	0	0	0	0	0		2	0	0	0	0	0	0	0	0		6	1	1	2	3	3	3	3
8	6/10/2010	1	1	1	47	3	172	6	1	24	2	24	3	0	1	0	0	4	5	3	4	1	2	2	2	2	2	2	2	1	j'en ai pris un	0	0	0	0	0	0	0	0	0		5	1	1	2	3	3	3	3
9	6/10/2010	1	1	1	54	3	172	6	2	0	2	23	4	0	1	0	0	2	1	2	3	2	0	0	0	0	0	0	0	0		2	0	0	0	0	0	0	0	0		4	2	1	2	3	3	3	2
8	6/10/2010	1	1	1	37	0	172	6	2	0	2	12	15	0	3	0	0	1	2	3	3	2	0	0	0	0	0	0	0	0		2	0	0	0	0	0	0	0	0		6	1	1	2	3	3	2	3
9	6/10/2010	1	1	1	44	3	172	6	2	0	2	27	,5	0	2	2	2	2	2	3	3	2	0	0	0	0	0	0	0	0		2	0	0	0	0	0	0	0	0		3	1	1	2	3	3	3	2
8	6/10/2010	1	1	1	47	2	172	6	2	0	2	0	0	0	2	1	0	2	2	1	1	2	0	0	0	0	0	0	0	0		2	0	0	0	0	0	0	0	0		5	3	1	2	3	3	3	3
9	6/10/2010	1	1	1	48	4	172	6	2	0	2	8	19	0	2	2	2	2	1	3	4	2	0	0	0	0	0	0	0	0		2	0	0	0	0	0	0	0	0		4	2	1	2	3	3	3	2
9	6/10/2010	1	1	1	43	3	172	6	2	0	2	14	13	0	2	3	0	1	1	2	4	2	0	0	0	0	0	0	0	0		2	0	0	0	0	0	0	0	0		5	1	1	2	3	3	3	3
9	6/10/2010	1	1	1	46	4	172	6	2	0	2	0	0	0	1	0	0	2	3	4	3	2	0	0	0	0	0	0	0	0		2	0	0	0	0	0	0	0	0		3	1	1	1	3	3	3	2
8	6/10/2010	1	1	1	41	3	172	6	2	0	2	9	18	0	2	2	2	1	1	2	2	1	1	2	2	2	2	2	2	2		0	0	0	0	0	0	0	0	0		3	2	1	2	3	3	3	2
8	6/10/2010	1	1	1	59	3	172	6	2	0	2	21	6	0	2	2	2	1	2	1	3	2	0	0	0	0	0	0	0	0		2	0	0	0	0	0	0	0	0		2	7	1	2	3	3	3	1
9	6/10/2010	1	1	1	49	3	172	6	2	0	2	10	17	0	2	2	2	1	1	2	3	2	0	0	0	0	0	0	0	0		2	0	0	0	0	0	0	0	0		4	1	1	2	3	3	3	2
8	6/10/2010	1	1	1	48	3	172	6	2	0	2	18	9	0	3	0	0	5	1	1	3	2	0	0	0	0	0	0	0	0		2	0	0	0	0	0	0	0	0		5	1	1	2	3	3	3	3
8	6/10/2010	1	1	1	24	5	172	6	1	59	2	25	2	0	4	0	0	1	1	6	3	2	0	0	0	0	0	0	0	0		2	0	0	0	0	0	0	0	0		5	1	1	2	3	3	1	3
8	6/10/2010	1	1	1	43	4	172	6	2	0	2	11	16	0	1	0	0	5	2	4	4	2	0	0	0	0	0	0	0	0		2	0	0	0	0	0	0	0	0		5	1	1	2	3	3	3	3
9	6/10/2010	1	1	1	39	3	172	6	2	0	2	10	17	0	2	2	2	1	1	2	4	2	0	0	0	0	0	0	0	0		2	0	0	0	0	0	0	0	0		5	1	1	2	3	3	2	3
9	6/10/2010	1	1	1	38	3	172	6	1	64	2	27	,5	0	1	0	0	2	3	4	1	1	1	2	2	2	2	2	2	2		0	0	0	0	0	0	0	0	0		6	1	1	2	3	3	2	3
8	6/10/2010	1	1	1	46	5	172	6	2	0	2	0	0	0	3	0	0	2	2	4	4	2	0	0	0	0	0	0	0	0		2	0	0	0	0	0	0	0	0		5	1	1	2	3	3	3	3
8	6/10/2010	1	1	1	42	3	172	6	2	0	2	21	6	0	2	2	2	1	1	2	4	2	0	0	0	0	0	0	0	0		2	0	0	0	0	0	0	0	0		3	1	1	2	3	3	3	2
22	6/10/2010	1	1	1	45	1	172	6	1	35	2	0	0	0	2	2	2	1	1	2	4	2	0	0	0	0	0	0	0	0		2	0	0	0	0	0	0	0	0		6	1	1	2	3	3	3	3
9	6/10/2010	1	1	1	45	3	172	6	2	0	2	26	1	1	2	2	2	2	1	3	4	1	1	1	2	2	2	2	2	2		0	0	0	0	0	0	0	0	0		6	2	1	2	3	3	3	3
9	6/10/2010	1	1	1	70	2	172	6	1	195	2	4	23	0	4	0	0	1	1	2	3	2	0	0	0	0	0	0	0	0		2	0	0	0	0	0	0	0	0		6	3	1	2	3	3	3	3
9	6/10/2010	1	1	1	48	3	172	6	2	0	2	2	25	0	2	2	2	2	1	2	4	2	0	0	0	0	0	0	0	0		2	0	0	0	0	0	0	0	0		5	1	1	1	3	3	3	3
9	6/10/2010	1	1	1	65	3	172	6	2	0	2	27	,5	0	2	2	2	2	2	1	8	1	2	2	2	2	2	2	2	1	Weil noch keine eindeutigen Testergebnisse vorliegen.	0	0	0	0	0	0	0	0	0		6	1	1	2	3	3	3	3
9	6/10/2010	1	1	1	55	0	172	6	2	0	2	24	3	0	2	2	2	1	1	2	3	2	0	0	0	0	0	0	0	0		2	0	0	0	0	0	0	0	0		5	3	1	2	3	3	3	3
8	6/10/2010	1	1	1	49	2	172	6	2	0	2	16	11	0	2	1	0	2	1	2	3	2	0	0	0	0	0	0	0	0		2	0	0	0	0	0	0	0	0		5	3	1	2	3	3	3	3
9	6/10/2010	1	1	1	50	5	172	6	2	0	2	11	16	0	1	0	0	2	4	3	2	2	0	0	0	0	0	0	0	0		2	0	0	0	0	0	0	0	0		3	1	1	1	3	3	3	2
12	6/10/2010	1	1	1	38	3	172	6	2	0	2	23	4	0	2	2	2	1	1	2	4	1	1	2	2	2	2	2	2	2		0	0	0	0	0	0	0	0	0		5	1	1	2	3	3	2	3
9	6/10/2010	1	1	1	39	3	172	6	2	0	2	14	13	0	2	3	0	1	1	2	4	2	0	0	0	0	0	0	0	0		2	0	0	0	0	0	0	0	0		3	3	1	2	3	3	2	2
9	6/10/2010	1	1	1	41	4	172	6	2	0	2	19	8	0	3	0	0	1	1	2	4	1	1	2	2	2	2	2	2	2		0	0	0	0	0	0	0	0	0		3	1	1	1	3	3	3	2
9	6/10/2010	1	1	1	47	3	172	6	2	0	2	0	0	0	2	2	2	1	1	2	4	2	0	0	0	0	0	0	0	0		2	0	0	0	0	0	0	0	0		4	3	1	2	3	3	3	2
9	6/10/2010	1	1	1	47	3	172	6	2	0	2	24	3	0	2	2	2	1	1	2	4	1	1	2	2	2	2	2	2	2		0	0	0	0	0	0	0	0	0		5	1	1	2	3	3	3	3
9	6/10/2010	1	1	1	59	3	172	6	2	0	2	0	0	0	4	0	0	2	2	3	0	2	0	0	0	0	0	0	0	0		2	0	0	0	0	0	0	0	0		4	6	1	2	3	3	3	2
9	6/10/2010	1	1	1	44	3	172	6	2	0	2	17	10	0	1	0	0	1	1	2	4	2	0	0	0	0	0	0	0	0		2	0	0	0	0	0	0	0	0		4	1	1	2	3	3	3	2
12	6/10/2010	1	1	1	41	3	172	6	1	83	2	13	14	0	2	2	2	1	1	2	4	2	0	0	0	0	0	0	0	0		2	0	0	0	0	0	0	0	0		4	1	1	2	3	3	3	2
9	6/10/2010	1	1	1	44	5	172	6	2	0	2	3	24	0	1	0	0	1	1	1	3	2	0	0	0	0	0	0	0	0		2	0	0	0	0	0	0	0	0		4	7	1	2	3	3	3	2
9	6/10/2010	1	1	1	47	5	172	6	2	0	2	18	9	0	2	2	2	2	1	2	3	2	0	0	0	0	0	0	0	0		2	0	0	0	0	0	0	0	0		3	8	1	2	3	3	3	2
9	6/10/2010	1	1	1	33	2	172	6	1	64	2	23	4	0	2	1	0	2	2	3	3	2	0	0	0	0	0	0	0	0		2	0	0	0	0	0	0	0	0		6	1	1	1	3	3	2	3
9	6/10/2010	1	1	1	35	1	172	6	1	64	2	22	5	0	2	2	2	1	1	3	3	2	0	0	0	0	0	0	0	0		2	0	0	0	0	0	0	0	0		4	1	1	2	3	3	2	2
5	6/10/2010	1	1	1	40	0	172	6	1	81	2	25	2	0	2	2	2	1	1	1	4	2	0	0	0	0	0	0	0	0		2	0	0	0	0	0	0	0	0		6	1	1	2	3	3	2	3
8	6/10/2010	1	1	1	41	5	172	6	2	0	2	25	2	0	2	2	2	2	2	2	4	1	1	1	1	2	2	2	2	2		0	0	0	0	0	0	0	0	0		3	1	1	2	3	3	3	2
9	6/10/2010	1	1	1	35	5	172	6	2	0	2	24	3	0	1	0	0	2	2	3	4	1	1	2	2	2	2	2	2	2		0	0	0	0	0	0	0	0	0		5	1	1	2	3	3	2	3
10	6/10/2010	1	1	1	32	1	172	6	1	66	2	24	3	0	2	2	2	3	4	4	3	2	0	0	0	0	0	0	0	0		2	0	0	0	0	0	0	0	0		4	1	1	2	3	3	2	2
9	6/10/2010	1	1	1	37	2	172	6	2	0	2	15	12	0	2	2	2	1	1	2	2	2	0	0	0	0	0	0	0	0		2	0	0	0	0	0	0	0	0		4	4	1	2	3	3	2	2
9	6/10/2010	1	1	1	56	4	172	6	2	0	2	2	25	0	2	2	2	1	1	2	2	2	0	0	0	0	0	0	0	0		2	0	0	0	0	0	0	0	0		4	7	1	2	3	3	3	2
9	6/10/2010	1	1	1	41	5	172	6	2	0	2	0	0	0	1	0	0	5	2	4	4	2	0	0	0	0	0	0	0	0		2	0	0	0	0	0	0	0	0		3	1	1	2	3	3	3	2
8	6/10/2010	1	1	1	49	2	172	6	1	143	2	5	22	0	1	0	0	1	1	4	3	2	0	0	0	0	0	0	0	0		2	0	0	0	0	0	0	0	0		1	1	1	1	3	3	3	1
9	6/10/2010	1	1	1	34	3	172	6	2	0	2	22	5	0	2	2	2	1	1	2	6	1	1	2	2	2	2	2	2	2		0	0	0	0	0	0	0	0	0		4	1	1	2	3	3	2	2
8	6/10/2010	1	1	1	33	3	172	6	2	0	2	26	1	2	2	2	2	1	1	1	4	1	1	2	2	2	2	2	2	2		0	0	0	0	0	0	0	0	0		6	1	1	2	3	3	2	3
9	6/10/2010	1	1	1	28	3	172	6	1	64	2	27	,5	0	2	1	0	2	2	3	3	2	0	0	0	0	0	0	0	0		2	0	0	0	0	0	0	0	0		6	1	1	2	3	3	2	3
9	6/10/2010	1	1	1	36	3	172	6	1	177	2	18	9	0	3	0	0	5	2	2	3	2	0	0	0	0	0	0	0	0		2	0	0	0	0	0	0	0	0		2	0	1	2	3	3	2	1
9	6/10/2010	1	1	1	46	3	172	6	2	0	2	13	14	0	2	2	2	1	1	3	3	2	0	0	0	0	0	0	0	0		2	0	0	0	0	0	0	0	0		6	2	1	2	3	3	3	3
9	6/10/2010	1	1	1	41	0	172	6	2	0	2	16	11	0	3	0	0	2	2	3	2	2	0	0	0	0	0	0	0	0		2	0	0	0	0	0	0	0	0		3	1	1	2	3	3	3	2
8	6/10/2010	1	1	1	42	2	172	6	2	0	2	16	11	0	2	2	2	1	4	3	3	2	0	0	0	0	0	0	0	0		2	0	0	0	0	0	0	0	0		5	3	1	2	3	3	3	3
9	6/10/2010	1	1	1	40	3	172	6	0	0	2	24	3	0	2	2	2	1	1	3	2	2	0	0	0	0	0	0	0	0		2	0	0	0	0	0	0	0	0		4	1	1	2	3	3	2	2
9	6/10/2010	1	1	1	38	3	172	6	2	0	2	26	1	2	2	2	2	1	1	2	4	2	0	0	0	0	0	0	0	0		2	0	0	0	0	0	0	0	0		6	1	1	2	3	3	2	3
9	6/10/2010	1	1	1	38	2	172	6	2	0	2	13	14	0	1	0	0	1	1	6	1	2	0	0	0	0	0	0	0	0		2	0	0	0	0	0	0	0	0		3	6	1	2	3	3	2	2
9	6/10/2010	1	1	1	46	0	172	6	2	0	2	3	24	0	4	0	0	5	5	6	2	2	0	0	0	0	0	0	0	0		2	0	0	0	0	0	0	0	0		3	1	1	2	3	3	3	2
9	6/10/2010	1	1	1	35	5	172	6	2	0	2	25	2	0	2	2	2	1	1	3	3	1	1	2	2	2	2	2	2	2		0	0	0	0	0	0	0	0	0		3	1	1	2	3	3	2	2
9	6/10/2010	1	1	1	42	3	172	6	2	0	2	18	9	0	1	0	0	1	1	2	2	2	0	0	0	0	0	0	0	0		2	0	0	0	0	0	0	0	0		6	2	1	2	3	3	3	3
9	6/10/2010	1	1	1	36	3	172	6	2	0	2	21	6	0	2	2	2	1	1	2	4	2	0	0	0	0	0	0	0	0		2	0	0	0	0	0	0	0	0		3	1	1	2	3	3	2	2
8	6/10/2010	1	1	1	30	3	172	6	1	36	2	24	3	0	2	2	2	1	2	3	4	2	0	0	0	0	0	0	0	0		2	0	0	0	0	0	0	0	0		5	3	1	1	3	3	2	3
9	6/10/2010	1	1	1	33	2	172	6	2	0	2	25	2	0	2	1	0	1	1	2	3	2	0	0	0	0	0	0	0	0		2	0	0	0	0	0	0	0	0		3	1	1	2	3	3	2	2
9	6/10/2010	1	1	1	35	2	172	6	2	0	2	25	2	0	1	0	0	1	1	3	2	2	0	0	0	0	0	0	0	0		2	0	0	0	0	0	0	0	0		5	3	1	2	3	3	2	3
9	6/10/2010	1	1	1	51	3	172	6	2	0	2	2	25	0	2	2	0	1	1	3	3	2	0	0	0	0	0	0	0	0		2	0	0	0	0	0	0	0	0		3	2	1	2	3	3	3	2
9	6/10/2010	1	1	1	40	5	172	6	1	172	2	0	0	0	2	2	2	2	3	2	3	2	0	0	0	0	0	0	0	0		2	0	0	0	0	0	0	0	0		2	2	1	1	3	3	2	1
9	6/10/2010	1	1	1	44	3	172	6	2	0	2	26	1	2	2	2	2	1	1	2	3	2	0	0	0	0	0	0	0	0		2	0	0	0	0	0	0	0	0		5	1	1	2	3	3	3	3
8	6/10/2010	1	1	1	41	3	172	6	2	0	2	25	2	0	2	1	0	2	2	3	4	2	0	0	0	0	0	0	0	0		2	0	0	0	0	0	0	0	0		5	1	1	2	3	3	3	3
9	6/10/2010	1	1	1	58	2	172	6	2	0	2	12	15	0	2	1	0	5	1	2	4	2	0	0	0	0	0	0	0	0		2	0	0	0	0	0	0	0	0		4	6	1	2	3	3	3	2
9	6/10/2010	1	1	1	31	2	172	6	1	64	2	26	1	2	3	0	0	3	2	4	3	1	1	2	2	2	2	2	1	1		0	0	0	0	0	0	0	0	0		3	1	1	2	3	3	2	2
8	6/10/2010	1	1	1	38	4	172	6	1	143	2	25	2	0	2	2	2	1	1	1	4	1	1	2	2	2	2	2	2	2		0	0	0	0	0	0	0	0	0		2	1	1	2	3	3	2	1
8	6/10/2010	1	1	1	28	3	172	6	1	60	2	24	3	0	2	2	2	2	2	1	3	1	1	2	2	2	2	2	2	2		0	0	0	0	0	0	0	0	0		6	3	1	2	3	3	2	3
9	6/10/2010	1	1	1	45	3	172	6	1	195	2	10	17	0	4	0	0	1	1	2	6	2	0	0	0	0	0	0	0	0		2	0	0	0	0	0	0	0	0		6	1	1	2	3	3	3	3
8	6/10/2010	1	1	1	41	2	172	6	1	22	2	0	0	0	1	0	0	2	2	2	3	2	0	0	0	0	0	0	0	0		2	0	0	0	0	0	0	0	0		0	0	1	1	3	3	3	0
9	6/10/2010	1	1	1	46	4	172	6	1	64	2	27	,5	0	4	0	0	2	1	3	2	1	1	2	2	2	2	2	2	2		0	0	0	0	0	0	0	0	0		0	1	1	2	3	3	3	0
5	6/10/2010	1	1	1	49	3	172	6	2	0	2	3	24	0	2	2	2	1	2	4	1	2	0	0	0	0	0	0	0	0		2	0	0	0	0	0	0	0	0		6	3	1	2	3	3	3	3
22	6/11/2010	1	1	1	30	3	172	6	1	166	2	24	3	0	2	2	2	1	1	3	4	1	1	2	2	2	2	2	2	2		0	0	0	0	0	0	0	0	0		4	1	1	2	3	3	2	2
9	6/11/2010	1	1	1	33	1	172	6	1	64	2	26	1	1	1	0	0	2	1	2	1	2	0	0	0	0	0	0	0	0		2	0	0	0	0	0	0	0	0		3	3	1	2	3	3	2	2
9	6/11/2010	1	1	1	44	3	172	6	2	0	2	0	0	0	2	2	2	2	2	3	3	2	0	0	0	0	0	0	0	0		2	0	0	0	0	0	0	0	0		3	1	1	2	3	3	3	2
9	6/11/2010	1	1	1	47	2	172	6	2	0	2	2	25	0	2	2	2	1	1	2	4	2	0	0	0	0	0	0	0	0		2	0	0	0	0	0	0	0	0		3	1	1	2	3	3	3	2
9	6/11/2010	1	1	1	52	5	172	6	2	0	2	0	0	0	2	2	0	1	1	2	3	2	0	0	0	0	0	0	0	0		2	0	0	0	0	0	0	0	0		3	2	1	2	3	3	3	2
9	6/11/2010	1	1	1	53	4	172	6	2	0	2	7	20	0	3	0	0	5	5	6	4	2	0	0	0	0	0	0	0	0		2	0	0	0	0	0	0	0	0		3	1	1	2	3	3	3	2
9	6/11/2010	1	1	1	42	3	172	6	2	0	2	20	7	0	3	0	0	1	1	4	4	2	0	0	0	0	0	0	0	0		2	0	0	0	0	0	0	0	0		4	1	1	2	3	3	3	2
9	6/11/2010	1	1	1	63	3	172	6	2	0	2	0	0	0	2	2	2	2	2	3	3	2	0	0	0	0	0	0	0	0		2	0	0	0	0	0	0	0	0		3	8	1	1	3	3	3	2
8	6/11/2010	1	1	1	55	5	172	6	0	0	2	1	26	0	2	2	2	5	1	1	4	1	2	2	2	2	2	2	2	1	Jamais entendu parl� de ce traitement	0	0	0	0	0	0	0	0	0		3	7	1	2	3	3	3	2
9	6/11/2010	1	1	1	44	3	172	6	1	64	2	22	5	0	2	2	2	1	1	2	4	2	0	0	0	0	0	0	0	0		2	0	0	0	0	0	0	0	0		6	1	1	2	3	3	3	3
9	6/11/2010	1	1	1	34	0	172	6	0	0	2	0	0	0	2	2	2	1	1	2	3	2	0	0	0	0	0	0	0	0		2	0	0	0	0	0	0	0	0		2	1	1	2	3	3	2	1
8	6/11/2010	1	1	1	40	2	172	6	2	0	2	5	22	0	2	3	0	1	1	2	4	2	0	0	0	0	0	0	0	0		2	0	0	0	0	0	0	0	0		3	1	1	2	3	3	2	2
9	6/11/2010	1	1	1	45	4	172	6	2	0	2	18	9	0	2	2	2	1	2	3	2	2	0	0	0	0	0	0	0	0		2	0	0	0	0	0	0	0	0		5	1	1	2	3	3	3	3
9	6/11/2010	1	1	1	33	4	172	6	2	0	2	19	8	0	2	2	2	1	1	2	4	1	1	2	2	2	2	2	2	2		0	0	0	0	0	0	0	0	0		4	1	1	2	3	3	2	2
9	6/11/2010	1	1	1	42	3	172	6	2	0	2	6	21	0	3	0	0	1	1	2	4	2	0	0	0	0	0	0	0	0		2	0	0	0	0	0	0	0	0		4	1	1	2	3	3	3	2
9	6/11/2010	1	1	1	42	3	172	6	2	0	2	22	5	0	2	2	2	1	1	2	2	2	0	0	0	0	0	0	0	0		2	0	0	0	0	0	0	0	0		4	1	1	2	3	3	3	2
9	6/11/2010	1	1	1	48	4	172	6	2	0	2	24	3	0	1	0	0	2	2	3	3	1	1	2	2	2	2	2	2	2		0	0	0	0	0	0	0	0	0		4	1	1	1	3	3	3	2
9	6/11/2010	1	1	1	61	3	172	6	2	0	2	12	15	0	2	1	0	1	2	1	4	2	0	0	0	0	0	0	0	0		2	0	0	0	0	0	0	0	0		3	2	1	2	3	3	3	2
9	6/11/2010	1	1	1	37	4	172	6	2	0	2	18	9	0	2	2	2	1	1	2	3	2	0	0	0	0	0	0	0	0		2	0	0	0	0	0	0	0	0		6	1	1	2	3	3	2	3
9	6/11/2010	1	1	1	41	3	172	6	2	0	2	24	3	0	2	2	2	3	2	5	4	1	1	2	2	2	2	2	2	2		0	0	0	0	0	0	0	0	0		4	1	1	2	3	3	3	2
9	6/11/2010	1	1	1	35	2	172	6	1	172	2	12	15	0	2	2	2	2	2	5	2	2	0	0	0	0	0	0	0	0		2	0	0	0	0	0	0	0	0		3	1	1	2	3	3	2	2
5	6/11/2010	1	1	1	44	3	172	6	1	31	2	7	20	0	2	2	2	2	1	3	3	2	0	0	0	0	0	0	0	0		0	0	0	0	0	0	0	0	0		6	1	1	2	3	3	3	3
9	6/11/2010	1	1	1	48	2	172	6	1	64	2	15	12	0	1	0	0	1	2	5	5	1	2	2	1	2	2	2	2	2		0	0	0	0	0	0	0	0	0		2	1	1	2	3	3	3	1
9	6/11/2010	1	1	1	40	3	172	6	1	64	2	24	3	0	2	2	2	1	1	2	3	2	0	0	0	0	0	0	0	0		2	0	0	0	0	0	0	0	0		4	1	1	2	3	3	2	2
9	6/11/2010	1	1	1	33	3	172	6	2	0	2	25	2	0	2	1	0	2	2	3	4	1	1	2	2	2	2	2	2	2		0	0	0	0	0	0	0	0	0		4	5	1	1	3	3	2	2
9	6/11/2010	1	1	1	39	3	172	6	2	0	2	25	2	0	2	2	2	2	2	3	3	2	0	0	0	0	0	0	0	0		2	0	0	0	0	0	0	0	0		3	2	1	2	3	3	2	2
9	6/11/2010	1	1	1	36	4	172	6	1	64	2	23	4	0	1	0	0	3	2	4	6	1	2	2	2	1	1	2	2	2		0	0	0	0	0	0	0	0	0		2	1	1	2	3	3	2	1
9	6/11/2010	1	1	1	41	5	172	6	2	0	2	0	0	0	2	2	2	2	1	2	4	2	0	0	0	0	0	0	0	0		2	0	0	0	0	0	0	0	0		3	1	1	2	3	3	3	2
9	6/11/2010	1	1	1	46	3	172	6	1	64	2	0	0	0	2	2	2	2	2	3	3	2	0	0	0	0	0	0	0	0		2	0	0	0	0	0	0	0	0		5	3	1	2	3	3	3	3
5	6/11/2010	1	1	1	45	4	172	6	1	195	2	21	6	0	2	2	2	1	1	3	4	2	0	0	0	0	0	0	0	0		2	0	0	0	0	0	0	0	0		6	1	1	1	3	3	3	3
8	6/11/2010	1	1	1	46	3	172	6	2	0	2	0	0	0	2	2	2	2	1	1	0	2	0	0	0	0	0	0	0	0		2	0	0	0	0	0	0	0	0		3	4	1	2	3	3	3	2
9	6/11/2010	1	1	1	56	4	172	6	2	0	2	10	17	0	2	2	2	1	1	2	3	2	0	0	0	0	0	0	0	0		2	0	0	0	0	0	0	0	0		3	1	1	1	3	3	3	2
9	6/11/2010	1	1	1	51	3	172	6	2	0	2	16	11	0	2	2	2	1	1	2	4	2	0	0	0	0	0	0	0	0		2	0	0	0	0	0	0	0	0		4	1	1	2	3	3	3	2
9	6/11/2010	1	1	1	33	3	172	6	1	24	2	19	8	0	2	1	0	1	1	2	4	2	0	0	0	0	0	0	0	0		2	0	0	0	0	0	0	0	0		2	1	1	2	3	3	2	1
9	6/11/2010	1	1	1	29	1	172	6	1	64	2	27	,5	0	3	0	0	2	2	2	2	2	0	0	0	0	0	0	0	0		2	0	0	0	0	0	0	0	0		4	4	1	1	3	3	2	2
9	6/11/2010	1	1	1	34	5	172	6	2	0	2	18	9	0	1	0	0	1	1	2	4	2	0	0	0	0	0	0	0	0		2	0	0	0	0	0	0	0	0		3	7	1	2	3	3	2	2
22	6/11/2010	1	1	1	31	2	172	6	1	37	2	27	,5	0	4	0	0	2	2	1	3	1	1	2	2	2	2	2	2	2		0	0	0	0	0	0	0	0	0		4	8	1	2	3	3	2	2
9	6/11/2010	1	1	1	41	3	172	6	2	0	2	0	0	0	2	2	2	2	2	3	3	2	0	0	0	0	0	0	0	0		2	0	0	0	0	0	0	0	0		3	2	1	2	3	3	3	2
8	6/11/2010	1	1	1	46	3	172	6	1	60	2	17	10	0	2	2	1	1	1	1	3	2	0	0	0	0	0	0	0	0		2	0	0	0	0	0	0	0	0		4	7	1	2	3	3	3	2
9	6/11/2010	1	1	1	63	4	172	6	2	0	2	0	0	0	2	2	2	2	2	2	4	2	0	0	0	0	0	0	0	0		2	0	0	0	0	0	0	0	0		6	6	1	2	3	3	3	3
9	6/11/2010	1	1	1	45	4	172	6	2	0	2	22	5	0	2	2	2	1	1	2	2	2	0	0	0	0	0	0	0	0		2	0	0	0	0	0	0	0	0		4	3	1	2	3	3	3	2
9	6/11/2010	1	1	1	33	2	172	6	2	0	2	27	,5	0	2	2	2	1	1	2	2	1	2	2	2	2	2	2	2	1	weil ich ganz frisch positiv getestet wurde	0	0	0	0	0	0	0	0	0		5	1	1	2	3	3	2	3
17	6/11/2010	1	1	1	27	3	172	6	1	24	2	26	1	2	3	0	0	1	1	3	3	1	1	1	2	1	1	2	2	2		0	0	0	0	0	0	0	0	0		5	5	1	2	3	3	2	3
9	6/11/2010	1	1	1	30	4	172	6	2	0	2	20	7	0	2	2	2	1	1	2	2	2	0	0	0	0	0	0	0	0		2	0	0	0	0	0	0	0	0		2	5	1	1	3	3	2	1
8	6/11/2010	1	1	1	45	3	172	6	2	0	2	9	18	0	2	2	2	1	1	1	3	2	0	0	0	0	0	0	0	0		2	0	0	0	0	0	0	0	0		4	1	1	2	3	3	3	2
9	6/11/2010	1	1	1	24	3	172	6	2	0	2	26	1	2	2	2	2	1	1	2	4	2	0	0	0	0	0	0	0	0		2	0	0	0	0	0	0	0	0		3	1	1	1	3	3	1	2
9	6/11/2010	1	1	1	37	3	172	6	2	0	2	25	2	0	2	1	0	1	1	2	2	2	0	0	0	0	0	0	0	0		2	0	0	0	0	0	0	0	0		5	2	1	2	3	3	2	3
9	6/11/2010	1	1	1	50	0	172	6	2	0	2	0	0	0	2	1	0	1	1	3	4	2	0	0	0	0	0	0	0	0		2	0	0	0	0	0	0	0	0		4	7	1	2	3	3	3	2
8	6/11/2010	1	1	1	27	3	172	6	1	59	2	0	0	0	1	0	0	4	4	5	4	2	0	0	0	0	0	0	0	0		1	1	1	1	2	1	2	1	2		3	1	1	2	3	3	2	2
22	6/11/2010	1	1	1	28	3	172	6	1	37	2	25	2	0	2	2	2	1	1	3	3	2	0	0	0	0	0	0	0	0		2	0	0	0	0	0	0	0	0		5	5	1	1	3	3	2	3
8	6/11/2010	1	1	1	44	3	172	6	2	0	2	25	2	0	2	2	2	1	1	3	4	2	0	0	0	0	0	0	0	0		2	0	0	0	0	0	0	0	0		3	1	1	2	3	3	3	2
8	6/11/2010	1	1	1	35	2	172	6	1	59	2	15	12	0	1	0	0	2	4	5	4	2	0	0	0	0	0	0	0	0		1	2	1	2	1	1	2	2	2		3	1	1	1	3	3	2	2
9	6/11/2010	1	1	1	55	3	172	6	2	0	2	14	13	0	2	1	0	1	1	2	4	2	0	0	0	0	0	0	0	0		2	0	0	0	0	0	0	0	0		3	3	1	2	3	3	3	2
9	6/11/2010	1	1	1	48	3	172	6	2	0	2	3	24	0	4	0	0	1	1	2	4	2	0	0	0	0	0	0	0	0		2	0	0	0	0	0	0	0	0		3	1	1	2	3	3	3	2
9	6/11/2010	1	1	1	44	5	172	6	2	0	2	18	9	0	2	2	2	1	1	2	3	2	0	0	0	0	0	0	0	0		2	0	0	0	0	0	0	0	0		3	1	1	2	3	3	3	2
9	6/11/2010	1	1	1	48	5	172	6	2	0	2	4	23	0	2	2	2	4	1	2	3	2	0	0	0	0	0	0	0	0		2	0	0	0	0	0	0	0	0		4	1	1	2	3	3	3	2
22	6/11/2010	1	1	1	28	3	172	6	1	166	2	27	,5	0	4	0	0	4	2	4	4	1	1	2	2	2	2	2	2	2		0	0	0	0	0	0	0	0	0		5	1	1	2	3	3	2	3
9	6/11/2010	1	1	1	39	3	172	6	2	0	2	17	10	0	2	2	2	1	1	2	3	1	1	2	2	2	2	2	2	2		0	0	0	0	0	0	0	0	0		5	1	1	2	3	3	2	3
9	6/11/2010	1	1	1	47	5	172	6	2	0	2	11	16	0	2	2	2	2	2	3	4	2	0	0	0	0	0	0	0	0		2	0	0	0	0	0	0	0	0		3	1	1	2	3	3	3	2
8	6/11/2010	1	1	1	45	5	172	6	2	0	2	18	9	0	1	0	0	2	2	3	4	2	0	0	0	0	0	0	0	0		2	0	0	0	0	0	0	0	0		4	3	1	2	3	3	3	2
8	6/11/2010	1	1	1	47	3	172	6	1	24	2	4	23	0	2	2	2	2	4	3	3	2	0	0	0	0	0	0	0	0		2	0	0	0	0	0	0	0	0		5	3	1	2	3	3	3	3
9	6/11/2010	1	1	1	40	4	172	6	1	64	2	21	6	0	2	2	2	1	1	2	3	1	1	2	2	2	2	2	2	2		0	0	0	0	0	0	0	0	0		6	1	1	1	3	3	2	3
9	6/11/2010	1	1	1	46	3	172	6	2	0	2	23	4	0	3	0	0	1	1	3	4	2	0	0	0	0	0	0	0	0		2	0	0	0	0	0	0	0	0		6	1	1	2	3	3	3	3
9	6/11/2010	1	1	1	47	3	172	6	2	0	2	21	6	0	2	1	0	1	1	2	3	2	0	0	0	0	0	0	0	0		2	0	0	0	0	0	0	0	0		3	2	1	2	3	3	3	2
9	6/11/2010	1	1	1	45	3	172	6	2	0	2	23	4	0	2	2	2	1	1	2	4	2	0	0	0	0	0	0	0	0		2	0	0	0	0	0	0	0	0		6	1	1	2	3	3	3	3
5	6/11/2010	1	1	1	39	2	172	6	1	64	2	25	2	0	3	0	0	5	2	1	4	2	0	0	0	0	0	0	0	0		1	2	1	1	2	1	2	2	2		6	3	1	1	3	3	2	3
9	6/11/2010	1	1	1	32	3	172	6	2	0	2	19	8	0	2	2	2	1	1	2	3	2	0	0	0	0	0	0	0	0		2	0	0	0	0	0	0	0	0		4	1	1	2	3	3	2	2
8	6/11/2010	1	1	1	39	2	172	6	1	59	2	19	8	0	2	3	0	2	1	3	0	2	0	0	0	0	0	0	0	0		2	0	0	0	0	0	0	0	0		6	1	1	1	3	3	2	3
9	6/11/2010	1	1	1	41	2	172	6	2	0	2	26	1	1	2	1	0	1	1	3	4	2	0	0	0	0	0	0	0	0		2	0	0	0	0	0	0	0	0		6	3	1	2	3	3	3	3
9	6/11/2010	1	1	1	33	3	172	6	2	0	2	20	7	0	2	1	0	1	2	3	2	2	0	0	0	0	0	0	0	0		2	0	0	0	0	0	0	0	0		5	1	1	2	3	3	2	3
9	6/11/2010	1	1	1	36	4	172	6	2	0	2	27	,5	0	2	2	2	1	1	2	4	1	1	2	2	2	2	2	2	2		0	0	0	0	0	0	0	0	0		6	1	1	1	3	3	2	3
8	6/11/2010	1	1	1	42	2	172	6	2	0	2	14	13	0	4	0	0	1	3	1	4	2	0	0	0	0	0	0	0	0		2	0	0	0	0	0	0	0	0		5	2	1	2	3	3	3	3
5	6/11/2010	1	1	1	40	3	172	6	1	77	2	23	4	0	2	2	2	3	1	2	2	2	0	0	0	0	0	0	0	0		2	0	0	0	0	0	0	0	0		6	1	1	2	3	3	2	3
8	6/11/2010	1	1	1	30	5	172	6	2	0	2	27	,5	0	2	2	2	1	1	2	3	2	0	0	0	0	0	0	0	0		2	0	0	0	0	0	0	0	0		5	4	1	2	3	3	2	3
5	6/11/2010	1	1	1	47	0	172	6	2	0	2	16	11	0	1	0	0	4	4	5	2	2	0	0	0	0	0	0	0	0		2	0	0	0	0	0	0	0	0		5	1	1	2	3	3	3	3
8	6/12/2010	1	1	1	42	3	172	6	2	0	2	27	,5	0	2	2	2	1	1	2	3	1	1	2	2	2	2	2	2	2		0	0	0	0	0	0	0	0	0		6	1	1	1	3	3	3	3
8	6/12/2010	1	1	1	52	3	172	6	1	166	2	3	24	0	2	2	2	1	1	2	3	2	0	0	0	0	0	0	0	0		2	0	0	0	0	0	0	0	0		6	1	1	2	3	3	3	3
9	6/12/2010	1	1	1	42	3	172	6	2	0	2	0	0	0	1	0	0	2	3	4	4	2	0	0	0	0	0	0	0	0		2	0	0	0	0	0	0	0	0		3	3	1	2	3	3	3	2
9	6/12/2010	1	1	1	48	4	172	6	0	0	2	26	1	2	2	2	2	1	1	3	3	2	0	0	0	0	0	0	0	0		2	0	0	0	0	0	0	0	0		4	1	1	1	3	3	3	2
9	6/12/2010	1	1	1	53	5	172	6	2	0	2	0	0	0	1	0	0	1	1	4	3	2	0	0	0	0	0	0	0	0		2	0	0	0	0	0	0	0	0		3	3	1	2	3	3	3	2
9	6/12/2010	1	1	1	50	4	172	6	2	0	2	7	20	0	1	0	0	1	1	2	2	2	0	0	0	0	0	0	0	0		2	0	0	0	0	0	0	0	0		4	3	1	1	3	3	3	2
9	6/12/2010	1	1	1	65	5	172	6	2	0	2	14	13	0	1	0	0	1	2	4	4	2	0	0	0	0	0	0	0	0		2	0	0	0	0	0	0	0	0		4	6	1	1	3	3	3	2
9	6/12/2010	1	1	1	54	5	172	6	2	0	2	7	20	0	2	2	2	1	1	2	6	2	0	0	0	0	0	0	0	0		1	2	2	2	2	2	2	2	1	weil ich ohne medis sehr gut zurechtkomme und auch keine nebenwirkungen habe sowie ich absolut keine probleme habe...ich f�hle mich seit dem abbruch viel besser und hatte auch noch nie jedwelche krankheitszeichen....	4	1	1	2	3	3	3	2
9	6/12/2010	1	1	1	42	4	172	6	2	0	2	23	4	0	2	2	2	1	5	3	4	1	1	2	2	2	2	2	2	2		0	0	0	0	0	0	0	0	0		2	4	1	2	3	3	3	1
17	6/12/2010	1	1	1	23	3	172	6	1	24	2	27	,5	0	2	2	2	1	1	2	1	2	0	0	0	0	0	0	0	0		2	0	0	0	0	0	0	0	0		4	1	1	2	3	3	1	2
12	6/12/2010	1	1	1	33	3	172	6	2	0	2	23	4	0	2	2	2	2	2	3	4	1	1	2	2	2	2	2	2	2		0	0	0	0	0	0	0	0	0		4	3	1	1	3	3	2	2
9	6/12/2010	1	1	1	36	3	172	6	2	0	2	20	7	0	2	2	2	1	1	2	4	2	0	0	0	0	0	0	0	0		2	0	0	0	0	0	0	0	0		4	1	1	2	3	3	2	2
9	6/12/2010	1	1	1	61	1	172	6	2	0	2	3	24	0	4	0	0	2	5	6	4	2	0	0	0	0	0	0	0	0		2	0	0	0	0	0	0	0	0		5	6	1	1	3	3	3	3
9	6/12/2010	1	1	1	36	4	172	6	1	59	2	26	1	2	2	2	2	1	1	2	3	1	2	2	2	2	2	2	2	1	ist noch im Gespr�ch! erst vor 11 Monaten infiziert worden	0	0	0	0	0	0	0	0	0		4	1	1	2	3	3	2	2
9	6/12/2010	1	1	1	33	3	172	6	2	0	2	24	3	0	2	2	2	1	1	2	3	2	0	0	0	0	0	0	0	0		2	0	0	0	0	0	0	0	0		6	8	1	2	3	3	2	3
8	6/12/2010	1	1	1	36	2	172	6	2	0	2	14	13	0	1	0	0	5	5	6	3	2	0	0	0	0	0	0	0	0		2	0	0	0	0	0	0	0	0		2	1	1	2	3	3	2	1
9	6/12/2010	1	1	1	43	2	172	6	2	0	2	0	0	0	2	1	0	1	1	2	0	2	0	0	0	0	0	0	0	0		2	0	0	0	0	0	0	0	0		6	1	1	2	3	3	3	3
9	6/12/2010	1	1	1	43	3	172	6	2	0	2	23	4	0	1	0	0	3	3	4	4	1	1	2	2	2	2	2	2	2		0	0	0	0	0	0	0	0	0		3	1	1	2	3	3	3	2
9	6/12/2010	1	1	1	50	5	172	6	2	0	2	0	0	0	2	2	2	2	2	3	5	2	0	0	0	0	0	0	0	0		2	0	0	0	0	0	0	0	0		6	1	1	2	3	3	3	3
9	6/12/2010	1	1	1	41	3	172	6	1	64	2	17	10	0	3	0	0	2	2	3	6	1	1	2	2	2	2	2	2	1	Resizent	0	0	0	0	0	0	0	0	0		3	3	1	2	3	3	3	2
9	6/12/2010	1	1	1	49	5	172	6	2	0	2	0	0	0	2	2	2	1	1	2	4	2	0	0	0	0	0	0	0	0		2	0	0	0	0	0	0	0	0		5	3	1	2	3	3	3	3
8	6/12/2010	1	1	1	41	3	172	6	2	0	2	22	5	0	2	1	0	2	2	3	4	2	0	0	0	0	0	0	0	0		2	0	0	0	0	0	0	0	0		5	3	1	1	3	3	3	3
8	6/12/2010	1	1	1	29	3	172	6	2	0	2	0	0	0	2	2	2	1	2	3	2	2	0	0	0	0	0	0	0	0		2	0	0	0	0	0	0	0	0		6	1	1	2	3	3	2	3
9	6/12/2010	1	1	1	40	2	172	6	2	0	2	24	3	0	2	1	0	2	1	2	4	2	0	0	0	0	0	0	0	0		2	0	0	0	0	0	0	0	0		5	1	1	2	3	3	2	3
9	6/12/2010	1	1	1	43	3	172	6	2	0	2	26	1	1	2	2	2	1	1	2	3	2	0	0	0	0	0	0	0	0		2	0	0	0	0	0	0	0	0		5	1	1	2	3	3	3	3
9	6/12/2010	1	1	1	44	3	172	6	1	127	2	25	2	0	1	0	0	2	1	3	2	1	1	2	2	2	2	2	2	2		0	0	0	0	0	0	0	0	0		5	1	1	2	3	3	3	3
5	6/12/2010	1	1	1	29	3	172	6	1	190	2	26	1	1	1	0	0	1	1	1	4	2	0	0	0	0	0	0	0	0		2	0	0	0	0	0	0	0	0		6	3	1	1	3	3	2	3
9	6/12/2010	1	1	1	23	3	172	6	2	0	2	0	0	0	2	2	2	1	1	2	3	2	0	0	0	0	0	0	0	0		2	0	0	0	0	0	0	0	0		4	3	1	2	3	3	1	2
9	6/12/2010	1	1	1	46	3	172	6	2	0	2	10	17	0	3	0	0	2	1	2	3	2	0	0	0	0	0	0	0	0		2	0	0	0	0	0	0	0	0		5	1	1	2	3	3	3	3
9	6/12/2010	1	1	1	48	3	172	6	2	0	2	1	26	0	2	2	2	1	1	2	4	2	0	0	0	0	0	0	0	0		0	0	0	0	0	0	0	0	0		5	1	1	2	3	3	3	3
9	6/12/2010	1	1	1	29	4	172	6	2	0	2	25	2	0	2	3	0	2	1	2	2	2	0	0	0	0	0	0	0	0		2	0	0	0	0	0	0	0	0		3	1	1	2	3	3	2	2
8	6/12/2010	1	1	1	47	2	172	6	2	0	2	2	25	0	4	0	0	1	2	1	3	2	0	0	0	0	0	0	0	0		2	0	0	0	0	0	0	0	0		5	7	1	2	3	3	3	3
12	6/13/2010	1	1	1	26	4	172	6	1	143	2	26	1	2	2	2	2	1	1	2	4	1	1	2	2	2	2	2	2	2		0	0	0	0	0	0	0	0	0		5	1	1	2	3	3	2	3
9	6/13/2010	1	1	1	47	5	172	6	1	127	2	21	6	0	2	1	0	2	1	2	2	2	0	0	0	0	0	0	0	0		2	0	0	0	0	0	0	0	0		6	1	1	2	3	3	3	3
9	6/13/2010	1	1	1	35	3	172	6	2	0	2	23	4	0	2	1	0	1	1	2	3	2	0	0	0	0	0	0	0	0		2	0	0	0	0	0	0	0	0		5	5	1	2	3	3	2	3
9	6/13/2010	1	1	1	40	5	172	6	0	0	2	20	7	0	3	0	0	5	2	1	3	2	0	0	0	0	0	0	0	0		2	0	0	0	0	0	0	0	0		4	2	1	2	3	3	2	2
9	6/13/2010	1	1	1	38	3	172	6	1	64	2	24	3	0	2	2	2	4	3	2	4	2	0	0	0	0	0	0	0	0		1	1	1	2	2	1	2	2	2		6	1	1	2	3	3	2	3
12	6/13/2010	1	1	1	37	4	172	6	2	0	2	26	1	2	1	0	0	1	1	2	2	2	0	0	0	0	0	0	0	0		2	0	0	0	0	0	0	0	0		5	1	1	1	3	3	2	3
8	6/13/2010	1	1	1	44	2	172	6	2	0	2	3	24	0	1	0	0	2	4	1	3	2	0	0	0	0	0	0	0	0		2	0	0	0	0	0	0	0	0		5	2	1	2	3	3	3	3
8	6/13/2010	1	1	1	35	2	172	6	1	59	2	25	2	0	2	2	2	1	1	2	3	2	0	0	0	0	0	0	0	0		2	0	0	0	0	0	0	0	0		6	1	1	2	3	3	2	3
9	6/13/2010	1	1	1	46	4	172	6	2	0	2	18	9	0	2	1	0	1	2	3	4	2	0	0	0	0	0	0	0	0		2	0	0	0	0	0	0	0	0		4	3	1	2	3	3	3	2
9	6/13/2010	1	1	1	60	5	172	6	2	0	2	4	23	0	2	2	2	1	1	2	3	2	0	0	0	0	0	0	0	0		2	0	0	0	0	0	0	0	0		3	7	1	2	3	3	3	2
12	6/13/2010	1	1	1	30	2	172	6	1	83	2	20	7	0	2	2	2	1	1	2	4	2	0	0	0	0	0	0	0	0		2	0	0	0	0	0	0	0	0		4	1	1	1	3	3	2	2
9	6/13/2010	1	1	1	44	3	172	6	2	0	2	0	0	0	2	2	2	2	1	2	0	1	1	2	2	2	2	2	2	2		0	0	0	0	0	0	0	0	0		6	1	1	2	3	3	3	3
9	6/13/2010	1	1	1	29	4	172	6	2	0	2	26	1	2	1	0	0	1	1	2	0	2	0	0	0	0	0	0	0	0		2	0	0	0	0	0	0	0	0		3	1	1	1	3	3	2	2
8	6/13/2010	1	1	1	45	5	172	6	2	0	2	8	19	0	2	2	2	1	1	2	3	2	0	0	0	0	0	0	0	0		2	0	0	0	0	0	0	0	0		3	1	1	1	3	3	3	2
9	6/13/2010	1	1	1	45	3	172	6	2	0	2	21	6	0	2	1	0	2	3	3	2	2	0	0	0	0	0	0	0	0		2	0	0	0	0	0	0	0	0		3	1	1	2	3	3	3	2
9	6/13/2010	1	1	1	31	2	172	6	2	0	2	26	1	2	0	0	0	2	2	3	5	1	2	2	2	2	1	2	2	2		0	0	0	0	0	0	0	0	0		4	1	1	2	3	3	2	2
9	6/13/2010	1	1	1	57	3	172	6	2	0	2	14	13	0	2	2	2	2	0	0	4	2	0	0	0	0	0	0	0	0		2	0	0	0	0	0	0	0	0		3	1	1	1	3	3	3	2
12	6/13/2010	1	1	1	42	4	172	6	2	0	2	10	17	0	2	1	0	1	1	1	0	2	0	0	0	0	0	0	0	0		2	0	0	0	0	0	0	0	0		5	3	1	2	3	3	3	3
12	6/13/2010	1	1	1	40	4	172	6	2	0	2	20	7	0	2	2	2	1	1	2	3	2	0	0	0	0	0	0	0	0		2	0	0	0	0	0	0	0	0		3	1	1	1	3	3	2	2
9	6/13/2010	1	1	1	32	2	172	6	1	59	2	25	2	0	2	2	2	1	1	4	4	1	1	2	2	2	2	2	2	2		0	0	0	0	0	0	0	0	0		6	1	1	2	3	3	2	3
9	6/13/2010	1	1	1	51	3	172	6	1	83	2	5	22	0	2	2	2	1	1	2	3	2	0	0	0	0	0	0	0	0		2	0	0	0	0	0	0	0	0		6	1	1	2	3	3	3	3
9	6/13/2010	1	1	1	34	3	172	6	2	0	2	25	2	0	2	2	2	1	1	6	3	2	0	0	0	0	0	0	0	0		2	0	0	0	0	0	0	0	0		6	1	1	2	3	3	2	3
8	6/14/2010	1	1	1	29	3	172	6	2	0	2	17	10	0	2	2	2	2	2	4	3	2	0	0	0	0	0	0	0	0		2	0	0	0	0	0	0	0	0		6	1	1	2	3	3	2	3
9	6/14/2010	1	1	1	50	5	172	6	2	0	2	27	,5	0	1	0	0	3	2	4	4	1	1	2	2	2	2	2	2	2		0	0	0	0	0	0	0	0	0		5	1	1	1	3	3	3	3
9	6/14/2010	1	1	1	23	3	172	6	2	0	2	18	9	0	2	2	2	2	2	2	3	2	0	0	0	0	0	0	0	0		2	0	0	0	0	0	0	0	0		4	2	1	2	3	3	1	2
5	6/14/2010	1	1	1	42	3	172	6	1	190	2	7	20	0	2	2	2	5	1	2	4	2	0	0	0	0	0	0	0	0		2	0	0	0	0	0	0	0	0		3	8	1	1	3	3	3	2
9	6/14/2010	1	1	1	47	4	172	6	2	0	2	21	6	0	1	0	0	3	3	4	4	2	0	0	0	0	0	0	0	0		0	0	0	0	0	0	0	0	0		3	1	1	2	3	3	3	2
9	6/14/2010	1	1	1	38	2	172	6	2	0	2	21	6	0	2	2	2	1	1	2	3	2	0	0	0	0	0	0	0	0		2	0	0	0	0	0	0	0	0		3	1	1	2	3	3	2	2
9	6/14/2010	1	1	1	37	3	172	6	2	0	2	21	6	0	1	0	0	2	2	4	4	2	0	0	0	0	0	0	0	0		2	0	0	0	0	0	0	0	0		6	3	1	2	3	3	2	3
9	6/14/2010	1	1	1	47	3	172	6	2	0	2	6	21	0	2	2	2	1	1	2	1	2	0	0	0	0	0	0	0	0		2	0	0	0	0	0	0	0	0		4	2	1	2	3	3	3	2
9	6/14/2010	1	1	1	51	3	172	6	2	0	2	10	17	0	1	0	0	2	2	4	3	2	0	0	0	0	0	0	0	0		2	0	0	0	0	0	0	0	0		4	2	1	2	3	3	3	2
9	6/15/2010	1	1	1	50	3	172	6	1	64	2	4	23	0	2	2	2	1	1	2	4	2	0	0	0	0	0	0	0	0		2	0	0	0	0	0	0	0	0		5	1	1	2	3	3	3	3
9	6/15/2010	1	1	1	44	0	172	6	0	0	2	18	9	0	2	2	2	2	2	3	3	2	0	0	0	0	0	0	0	0		2	0	0	0	0	0	0	0	0		4	1	1	2	3	3	3	2
8	6/15/2010	1	1	1	43	4	172	6	2	0	2	24	3	0	2	2	2	3	1	3	2	1	1	2	2	2	2	2	2	2		0	0	0	0	0	0	0	0	0		5	4	1	2	3	3	3	3
9	6/15/2010	1	1	1	44	4	172	6	2	0	2	11	16	0	1	0	0	3	3	6	4	2	0	0	0	0	0	0	0	0		2	0	0	0	0	0	0	0	0		6	1	1	2	3	3	3	3
9	6/15/2010	1	1	1	54	3	172	6	2	0	2	23	4	0	2	2	2	2	1	3	2	2	0	0	0	0	0	0	0	0		2	0	0	0	0	0	0	0	0		6	1	1	1	3	3	3	3
8	6/15/2010	1	1	1	45	3	172	6	2	0	2	21	6	0	2	2	2	1	1	5	4	2	0	0	0	0	0	0	0	0		2	0	0	0	0	0	0	0	0		5	3	1	2	3	3	3	3
8	6/15/2010	1	1	1	34	3	172	6	2	0	2	15	12	0	1	0	0	4	5	5	3	2	0	0	0	0	0	0	0	0		2	0	0	0	0	0	0	0	0		6	1	1	2	3	3	2	3
9	6/15/2010	1	1	1	37	2	172	6	1	10	2	0	0	0	2	1	0	1	1	2	2	2	0	0	0	0	0	0	0	0		2	0	0	0	0	0	0	0	0		4	3	1	2	3	3	2	2
9	6/15/2010	1	1	1	63	3	172	6	2	0	2	0	0	0	2	2	2	5	1	3	4	2	0	0	0	0	0	0	0	0		2	0	0	0	0	0	0	0	0		4	8	1	1	3	3	3	2
8	6/15/2010	1	1	1	43	3	172	6	2	0	2	27	,5	0	4	0	0	2	2	1	2	1	1	2	2	2	2	2	2	2		0	0	0	0	0	0	0	0	0		5	1	1	2	3	3	3	3
9	6/16/2010	1	1	1	46	3	172	6	2	0	2	23	4	0	1	0	0	2	2	1	2	1	1	2	1	2	1	2	2	2		0	0	0	0	0	0	0	0	0		3	3	1	2	3	3	3	2
9	6/16/2010	1	1	1	43	3	172	6	2	0	2	25	2	0	2	2	2	1	1	3	4	2	0	0	0	0	0	0	0	0		2	0	0	0	0	0	0	0	0		3	1	1	2	3	3	3	2
22	6/16/2010	1	1	1	48	3	172	6	1	43	2	25	2	0	2	2	2	1	1	2	3	2	0	0	0	0	0	0	0	0		2	0	0	0	0	0	0	0	0		5	1	1	1	3	3	3	3
9	6/16/2010	1	1	1	42	3	172	6	2	0	2	9	18	0	3	0	0	1	1	2	3	2	0	0	0	0	0	0	0	0		2	0	0	0	0	0	0	0	0		3	1	1	2	3	3	3	2
9	6/16/2010	1	1	1	30	2	172	6	2	0	2	25	2	0	2	2	2	1	1	2	1	2	0	0	0	0	0	0	0	0		2	0	0	0	0	0	0	0	0		6	1	1	2	3	3	2	3
8	6/17/2010	1	1	1	57	3	172	6	1	7	2	25	2	0	2	2	2	1	1	2	3	1	1	2	2	2	2	2	2	2		0	0	0	0	0	0	0	0	0		6	1	1	2	3	3	3	3
9	6/17/2010	1	1	1	45	3	172	6	1	64	2	20	7	0	2	2	2	1	1	2	3	2	0	0	0	0	0	0	0	0		2	0	0	0	0	0	0	0	0		6	3	1	2	3	3	3	3
9	6/17/2010	1	1	1	36	3	172	6	1	64	2	22	5	0	3	0	0	1	1	3	3	2	0	0	0	0	0	0	0	0		2	0	0	0	0	0	0	0	0		3	1	1	1	3	3	2	2
9	6/17/2010	1	1	1	21	3	172	6	2	0	2	26	1	2	2	2	2	3	2	4	3	2	0	0	0	0	0	0	0	0		2	0	0	0	0	0	0	0	0		3	1	1	2	3	3	1	2
12	6/18/2010	1	1	1	27	4	172	6	1	83	2	23	4	0	4	0	0	1	5	3	2	2	0	0	0	0	0	0	0	0		2	0	0	0	0	0	0	0	0		4	5	1	2	3	3	2	2
8	6/18/2010	1	1	1	38	4	172	6	2	0	2	24	3	0	2	2	2	1	1	2	4	2	0	0	0	0	0	0	0	0		2	0	0	0	0	0	0	0	0		5	3	1	2	3	3	2	3
9	6/18/2010	1	1	1	40	4	172	6	2	0	2	0	0	0	1	0	0	4	4	5	3	1	2	2	2	2	2	2	2	1	ist noch in Abkl�rung was genau passieren muss	0	0	0	0	0	0	0	0	0		4	1	1	2	3	3	2	2
8	6/18/2010	1	1	1	43	2	172	6	2	0	2	11	16	0	4	0	0	1	2	4	3	2	0	0	0	0	0	0	0	0		2	0	0	0	0	0	0	0	0		2	7	1	2	3	3	3	1
8	6/18/2010	1	1	1	31	3	172	6	2	0	2	25	2	0	2	2	2	2	1	3	2	2	0	0	0	0	0	0	0	0		2	0	0	0	0	0	0	0	0		6	1	1	2	3	3	2	3
5	6/19/2010	1	1	1	23	3	172	6	1	190	2	27	,5	0	1	0	0	2	2	1	3	1	1	2	2	2	2	2	2	2		0	0	0	0	0	0	0	0	0		6	4	1	2	3	3	1	3
9	6/19/2010	1	1	1	38	1	172	6	1	64	2	25	2	0	1	0	0	3	4	5	4	2	0	0	0	0	0	0	0	0		2	0	0	0	0	0	0	0	0		3	1	1	2	3	3	2	2
9	6/19/2010	1	1	1	45	5	172	6	2	0	2	6	21	0	2	2	2	1	1	2	3	2	0	0	0	0	0	0	0	0		2	0	0	0	0	0	0	0	0		4	3	1	2	3	3	3	2
8	6/19/2010	1	1	1	51	4	172	6	2	0	2	14	13	0	2	2	2	1	1	2	3	2	0	0	0	0	0	0	0	0		2	0	0	0	0	0	0	0	0		3	1	1	2	3	3	3	2
9	6/19/2010	1	1	1	47	2	172	6	2	0	2	2	25	0	1	0	0	5	2	3	3	2	0	0	0	0	0	0	0	0		2	0	0	0	0	0	0	0	0		4	2	1	2	3	3	3	2
8	6/19/2010	1	1	1	45	3	172	6	0	0	2	22	5	0	4	0	0	1	1	3	3	2	0	0	0	0	0	0	0	0		2	0	0	0	0	0	0	0	0		2	3	1	1	3	3	3	1
9	6/20/2010	1	1	1	41	3	172	6	2	0	2	16	11	0	2	2	2	1	1	2	3	2	0	0	0	0	0	0	0	0		2	0	0	0	0	0	0	0	0		3	1	1	2	3	3	3	2
9	6/20/2010	1	1	1	45	3	172	6	2	0	2	20	7	0	1	0	0	1	1	6	3	2	0	0	0	0	0	0	0	0		2	0	0	0	0	0	0	0	0		4	1	1	2	3	3	3	2
9	6/20/2010	1	1	1	49	3	172	6	2	0	2	1	26	0	2	2	2	1	1	1	4	2	0	0	0	0	0	0	0	0		2	0	0	0	0	0	0	0	0		5	1	1	1	3	3	3	3
9	6/20/2010	1	1	1	26	3	172	6	1	64	2	25	2	0	1	0	0	2	2	1	3	2	0	0	0	0	0	0	0	0		2	0	0	0	0	0	0	0	0		4	5	1	2	3	3	2	2
8	6/21/2010	1	1	1	53	3	172	6	2	0	2	0	0	0	2	2	2	2	2	3	4	2	0	0	0	0	0	0	0	0		2	0	0	0	0	0	0	0	0		6	7	1	2	3	3	3	3
8	6/23/2010	1	1	1	58	5	172	6	2	0	2	0	0	0	1	0	0	1	1	1	3	2	0	0	0	0	0	0	0	0		2	0	0	0	0	0	0	0	0		3	7	1	2	3	3	3	2
12	6/23/2010	1	1	1	31	1	172	6	2	0	2	27	,5	0	2	2	2	2	3	3	8	1	2	2	2	2	2	2	2	1	lungo soggiorno all'estero / test CD4 non ancora effettuato	0	0	0	0	0	0	0	0	0		6	1	1	2	3	3	2	3
5	6/23/2010	1	1	1	49	3	172	6	1	190	2	27	,5	0	2	2	2	2	1	1	1	2	0	0	0	0	0	0	0	0		2	0	0	0	0	0	0	0	0		6	1	1	2	3	3	3	3
9	6/23/2010	1	1	1	42	3	172	6	2	0	2	25	2	0	2	2	2	1	1	2	3	2	0	0	0	0	0	0	0	0		2	0	0	0	0	0	0	0	0		4	1	1	1	3	3	3	2
9	6/24/2010	1	1	1	43	5	172	6	2	0	2	16	11	0	3	0	0	2	2	6	4	2	0	0	0	0	0	0	0	0		2	0	0	0	0	0	0	0	0		6	1	1	1	3	3	3	3
9	6/24/2010	1	1	1	45	3	172	6	2	0	2	0	0	0	2	2	2	2	1	0	0	1	2	2	1	2	2	2	2	2		0	0	0	0	0	0	0	0	0		6	1	1	2	3	3	3	3
9	6/25/2010	1	1	1	37	4	172	6	2	0	2	22	5	0	3	0	0	1	1	3	3	2	0	0	0	0	0	0	0	0		2	0	0	0	0	0	0	0	0		3	4	1	2	3	3	2	2
9	6/25/2010	1	1	1	57	5	172	6	2	0	2	19	8	0	2	2	2	2	2	3	4	2	0	0	0	0	0	0	0	0		1	1	2	2	2	2	2	2	2		3	1	1	1	3	3	3	2
12	6/25/2010	1	1	1	30	3	172	6	1	83	2	25	2	0	2	2	2	1	1	2	3	2	0	0	0	0	0	0	0	0		2	0	0	0	0	0	0	0	0		4	1	1	2	3	3	2	2
12	6/25/2010	1	1	1	31	2	172	6	2	0	2	26	1	2	1	0	0	2	2	4	3	2	0	0	0	0	0	0	0	0		2	0	0	0	0	0	0	0	0		4	1	1	2	3	3	2	2
9	6/26/2010	1	1	1	38	2	172	6	2	0	2	13	14	0	1	0	0	2	2	3	3	2	0	0	0	0	0	0	0	0		2	0	0	0	0	0	0	0	0		3	6	1	2	3	3	2	2
9	6/26/2010	1	1	1	49	3	172	6	2	0	2	4	23	0	4	0	0	5	5	1	4	2	0	0	0	0	0	0	0	0		2	0	0	0	0	0	0	0	0		3	6	1	2	3	3	3	2
9	6/26/2010	1	1	1	49	2	172	6	2	0	2	2	25	0	3	0	0	2	2	3	3	2	0	0	0	0	0	0	0	0		2	0	0	0	0	0	0	0	0		3	3	1	2	3	3	3	2
9	6/26/2010	1	1	1	44	3	172	6	1	64	2	22	5	0	2	2	2	2	3	5	2	2	0	0	0	0	0	0	0	0		2	0	0	0	0	0	0	0	0		5	1	1	2	3	3	3	3
9	6/26/2010	1	1	1	59	2	172	6	2	0	2	3	24	0	1	0	0	5	2	4	3	2	0	0	0	0	0	0	0	0		2	0	0	0	0	0	0	0	0		6	6	1	2	3	3	3	3
9	6/28/2010	1	1	1	47	2	172	6	2	0	2	27	,5	0	2	2	2	1	1	2	2	2	0	0	0	0	0	0	0	0		2	0	0	0	0	0	0	0	0		6	1	1	1	3	3	3	3
8	6/29/2010	1	1	1	46	3	172	6	2	0	2	20	7	0	2	2	2	2	1	2	4	2	0	0	0	0	0	0	0	0		2	0	0	0	0	0	0	0	0		5	2	1	2	3	3	3	3
9	6/29/2010	1	1	1	65	4	172	6	1	172	2	13	14	0	3	0	0	1	2	3	4	2	0	0	0	0	0	0	0	0		2	0	0	0	0	0	0	0	0		2	8	1	2	3	3	3	1
9	6/29/2010	1	1	1	41	4	172	6	1	64	2	21	6	0	2	1	0	5	2	6	4	2	0	0	0	0	0	0	0	0		2	0	0	0	0	0	0	0	0		4	1	1	2	3	3	3	2
8	6/29/2010	1	1	1	55	3	172	6	1	59	2	2	25	0	1	0	0	1	1	1	4	2	0	0	0	0	0	0	0	0		2	0	0	0	0	0	0	0	0		6	1	1	2	3	3	3	3
9	6/30/2010	1	1	1	41	5	172	6	2	0	2	23	4	0	1	0	0	2	2	4	2	2	0	0	0	0	0	0	0	0		2	0	0	0	0	0	0	0	0		3	1	1	2	3	3	3	2
12	7/1/2010	1	1	1	29	4	172	6	1	83	2	21	6	0	2	2	2	2	2	3	3	1	1	2	2	2	2	2	2	2		0	0	0	0	0	0	0	0	0		6	1	1	2	3	3	2	3
8	7/1/2010	1	1	1	35	5	172	6	1	59	2	13	14	0	2	2	2	2	2	6	3	2	0	0	0	0	0	0	0	0		2	0	0	0	0	0	0	0	0		5	1	1	2	3	3	2	3
8	7/1/2010	1	1	1	46	3	172	6	2	0	2	25	2	0	2	2	2	1	1	3	2	2	0	0	0	0	0	0	0	0		2	0	0	0	0	0	0	0	0		2	3	1	2	3	3	3	1
9	7/1/2010	1	1	1	45	5	172	6	0	0	2	0	0	0	2	2	2	2	1	2	1	2	0	0	0	0	0	0	0	0		0	0	0	0	0	0	0	0	0		6	1	1	1	3	3	3	3
9	7/1/2010	1	1	1	40	2	172	6	1	64	2	0	0	0	2	2	2	1	1	2	0	2	0	0	0	0	0	0	0	0		2	0	0	0	0	0	0	0	0		5	1	1	2	3	3	2	3
9	7/4/2010	1	1	1	61	3	172	6	1	10	2	0	0	0	2	3	0	1	1	2	4	2	0	0	0	0	0	0	0	0		2	0	0	0	0	0	0	0	0		6	1	1	2	3	3	3	3
5	7/4/2010	1	1	1	38	3	172	6	1	195	2	21	6	0	1	0	0	3	2	1	4	2	0	0	0	0	0	0	0	0		2	0	0	0	0	0	0	0	0		6	1	1	2	3	3	2	3
9	7/5/2010	1	1	1	36	5	172	6	2	0	2	22	5	0	2	2	2	1	1	2	4	2	0	0	0	0	0	0	0	0		2	0	0	0	0	0	0	0	0		4	1	1	2	3	3	2	2
9	7/5/2010	1	1	1	44	0	172	6	1	64	2	7	20	0	2	2	2	1	1	3	6	2	0	0	0	0	0	0	0	0		1	1	2	1	2	2	2	2	2		2	3	1	2	3	3	3	1
9	7/6/2010	1	1	1	35	3	172	6	1	165	2	20	7	0	1	0	0	2	2	3	4	2	0	0	0	0	0	0	0	0		2	0	0	0	0	0	0	0	0		3	3	1	2	3	3	2	2
9	7/6/2010	1	1	1	40	0	172	6	2	0	2	24	3	0	2	2	2	1	1	1	4	2	0	0	0	0	0	0	0	0		2	0	0	0	0	0	0	0	0		3	1	1	2	3	3	2	2
9	7/7/2010	1	1	1	41	5	172	6	1	64	2	16	11	0	1	0	0	3	2	4	3	2	0	0	0	0	0	0	0	0		2	0	0	0	0	0	0	0	0		3	1	1	2	3	3	3	2
8	7/7/2010	1	1	1	60	3	172	6	2	0	2	18	9	0	3	0	0	5	2	2	4	2	0	0	0	0	0	0	0	0		2	0	0	0	0	0	0	0	0		2	7	1	2	3	3	3	1
9	7/8/2010	1	1	1	51	3	172	6	2	0	2	7	20	0	2	2	2	1	1	2	2	2	0	0	0	0	0	0	0	0		2	0	0	0	0	0	0	0	0		3	2	1	2	3	3	3	2
9	7/9/2010	1	1	1	48	2	172	6	1	0	2	0	0	0	2	3	0	1	1	3	3	2	0	0	0	0	0	0	0	0		2	0	0	0	0	0	0	0	0		6	4	1	2	3	3	3	3
9	7/11/2010	1	1	1	41	4	172	6	2	0	2	16	11	0	2	2	2	2	2	2	4	2	0	0	0	0	0	0	0	0		2	0	0	0	0	0	0	0	0		3	1	1	1	3	3	3	2
9	7/13/2010	1	1	1	42	4	172	6	2	0	2	24	3	0	3	0	0	1	1	3	4	1	1	2	2	2	2	2	2	2		0	0	0	0	0	0	0	0	0		3	1	1	2	3	3	3	2
17	7/14/2010	1	1	1	45	3	172	6	1	143	2	23	4	0	2	2	2	1	1	2	4	1	1	2	2	2	2	2	2	2		0	0	0	0	0	0	0	0	0		5	1	1	1	3	3	3	3
8	7/15/2010	1	1	1	37	3	172	6	2	0	2	23	4	0	2	2	2	2	2	1	3	2	0	0	0	0	0	0	0	0		2	0	0	0	0	0	0	0	0		3	1	1	1	3	3	2	2
9	7/16/2010	1	1	1	32	3	172	6	2	0	2	27	,5	0	2	2	2	2	2	3	3	2	0	0	0	0	0	0	0	0		2	0	0	0	0	0	0	0	0		6	1	1	2	3	3	2	3
8	7/19/2010	1	1	1	36	3	172	6	2	0	2	14	13	0	4	0	0	2	2	6	3	2	0	0	0	0	0	0	0	0		2	0	0	0	0	0	0	0	0		5	1	1	2	3	3	2	3
22	7/20/2010	1	1	1	41	4	172	6	1	166	2	7	20	0	1	0	0	2	4	5	3	2	0	0	0	0	0	0	0	0		2	0	0	0	0	0	0	0	0		4	1	1	2	3	3	3	2
8	7/22/2010	1	1	1	48	4	172	6	2	0	2	15	12	0	2	2	2	2	1	2	3	2	0	0	0	0	0	0	0	0		2	0	0	0	0	0	0	0	0		6	3	1	2	3	3	3	3
9	7/24/2010	1	1	1	25	3	172	6	1	35	2	26	1	1	0	0	0	0	2	3	4	1	1	2	2	2	2	2	2	2		0	0	0	0	0	0	0	0	0		3	1	1	1	3	3	2	2
8	7/26/2010	1	1	1	55	4	172	6	2	0	2	0	0	0	4	0	0	1	2	3	0	2	0	0	0	0	0	0	0	0		2	0	0	0	0	0	0	0	0		3	1	1	1	3	3	3	2
9	7/26/2010	1	1	1	63	4	172	6	2	0	2	18	9	0	2	2	2	1	1	2	4	2	0	0	0	0	0	0	0	0		2	0	0	0	0	0	0	0	0		5	6	1	2	3	3	3	3
12	7/27/2010	1	1	1	35	0	172	6	2	0	2	25	2	0	2	1	0	1	1	2	3	2	0	0	0	0	0	0	0	0		2	0	0	0	0	0	0	0	0		1	8	1	0	3	3	2	1
8	8/3/2010	1	1	1	57	3	172	6	1	166	2	19	8	0	2	2	2	5	2	6	3	2	0	0	0	0	0	0	0	0		2	0	0	0	0	0	0	0	0		5	1	1	2	3	3	3	3
9	8/3/2010	1	1	1	52	5	172	6	2	0	2	11	16	0	4	0	0	1	1	2	0	2	0	0	0	0	0	0	0	0		2	0	0	0	0	0	0	0	0		2	1	1	2	3	3	3	1
9	8/10/2010	1	1	1	32	5	172	6	1	10	2	25	2	0	2	2	2	1	1	3	4	2	0	0	0	0	0	0	0	0		2	0	0	0	0	0	0	0	0		3	1	1	2	3	3	2	2
8	8/11/2010	1	1	1	49	0	172	6	0	0	2	6	21	0	2	0	0	3	2	1	3	2	0	0	0	0	0	0	0	0		2	0	0	0	0	0	0	0	0		5	1	1	2	3	3	3	3
9	8/15/2010	1	1	1	52	4	172	6	2	0	2	0	0	0	2	2	1	2	3	4	3	2	0	0	0	0	0	0	0	0		2	0	0	0	0	0	0	0	0		2	6	1	0	3	3	3	1
8	8/17/2010	1	1	1	37	3	172	6	2	0	2	21	6	0	3	0	0	2	3	6	4	1	1	2	2	2	2	2	2	2		0	0	0	0	0	0	0	0	0		6	4	1	2	3	3	2	3
9	8/18/2010	1	1	1	40	2	172	6	2	0	2	23	4	0	3	0	0	3	4	5	2	2	0	0	0	0	0	0	0	0		2	0	0	0	0	0	0	0	0		6	2	1	2	3	3	2	3
9	8/18/2010	1	1	1	36	2	172	6	2	0	2	26	1	2	2	2	2	1	1	2	2	1	2	2	2	2	2	2	2	1	noch nicht angefangen	0	0	0	0	0	0	0	0	0		6	1	1	2	3	3	2	3
8	8/19/2010	1	1	1	40	2	172	6	2	0	2	5	22	0	2	1	0	1	1	2	3	2	0	0	0	0	0	0	0	0		2	0	0	0	0	0	0	0	0		3	1	1	2	3	3	2	2
9	8/19/2010	1	1	1	52	4	172	6	2	0	2	4	23	0	4	0	0	1	1	2	2	2	0	0	0	0	0	0	0	0		2	0	0	0	0	0	0	0	0		3	6	1	2	3	3	3	2
9	8/19/2010	1	1	1	28	2	172	6	2	0	2	25	2	0	2	2	2	4	4	5	4	2	0	0	0	0	0	0	0	0		2	0	0	0	0	0	0	0	0		6	1	1	2	3	3	2	3
9	8/19/2010	1	1	1	49	5	172	6	2	0	2	14	13	0	2	2	2	2	2	4	4	2	0	0	0	0	0	0	0	0		2	0	0	0	0	0	0	0	0		5	1	1	2	3	3	3	3
9	8/19/2010	1	1	1	58	2	172	6	2	0	2	11	16	0	3	0	0	2	2	3	3	2	0	0	0	0	0	0	0	0		2	0	0	0	0	0	0	0	0		3	6	1	2	3	3	3	2
9	8/19/2010	1	1	1	59	0	172	6	2	0	2	23	4	0	1	0	0	4	4	5	4	2	0	0	0	0	0	0	0	0		2	0	0	0	0	0	0	0	0		6	1	1	2	3	3	3	3
5	8/20/2010	1	1	1	40	0	172	6	1	165	2	14	13	0	2	2	2	1	1	2	4	2	0	0	0	0	0	0	0	0		2	0	0	0	0	0	0	0	0		5	1	1	2	3	3	2	3
9	8/20/2010	1	1	1	55	4	172	6	1	64	2	0	0	0	2	2	2	1	1	3	4	2	0	0	0	0	0	0	0	0		2	0	0	0	0	0	0	0	0		3	4	1	2	3	3	3	2
9	8/20/2010	1	1	1	27	3	172	6	1	10	2	23	4	0	2	1	0	1	1	2	3	2	0	0	0	0	0	0	0	0		2	0	0	0	0	0	0	0	0		5	1	1	2	3	3	2	3
9	8/20/2010	1	1	1	52	0	172	6	2	0	2	24	3	0	2	2	2	2	1	3	2	2	0	0	0	0	0	0	0	0		2	0	0	0	0	0	0	0	0		3	2	1	2	3	3	3	2
8	8/20/2010	1	1	1	47	3	172	6	2	0	2	22	5	0	2	2	2	1	1	2	3	2	0	0	0	0	0	0	0	0		1	1	2	2	2	2	2	2	2		2	1	1	1	3	3	3	1
9	8/21/2010	1	1	1	43	5	172	6	2	0	2	27	,5	0	1	0	0	2	2	2	4	1	0	0	0	0	0	0	0	0		0	0	0	0	0	0	0	0	0		2	1	1	1	3	3	3	1
9	8/21/2010	1	1	1	60	3	172	6	1	162	2	2	25	0	2	2	2	1	1	2	2	2	0	0	0	0	0	0	0	0		2	0	0	0	0	0	0	0	0		4	1	1	2	3	3	3	2
17	8/21/2010	1	1	1	47	5	172	6	2	0	2	3	24	0	2	2	2	3	2	3	3	2	0	0	0	0	0	0	0	0		2	0	0	0	0	0	0	0	0		3	3	1	2	3	3	3	2
9	8/21/2010	1	1	1	39	3	172	6	2	0	2	24	3	0	2	2	2	2	2	3	3	2	0	0	0	0	0	0	0	0		2	0	0	0	0	0	0	0	0		3	2	1	2	3	3	2	2
9	8/21/2010	1	1	1	46	3	172	6	2	0	2	26	1	1	2	2	2	2	2	3	4	1	1	2	2	2	2	2	2	2		0	0	0	0	0	0	0	0	0		6	2	1	2	3	3	3	3
9	8/21/2010	1	1	1	45	3	172	6	2	0	2	11	16	0	1	0	0	3	3	4	3	2	0	0	0	0	0	0	0	0		2	0	0	0	0	0	0	0	0		4	6	1	1	3	3	3	2
9	8/22/2010	1	1	1	43	2	172	6	2	0	2	9	18	0	4	0	0	5	5	6	4	2	0	0	0	0	0	0	0	0		2	0	0	0	0	0	0	0	0		6	1	1	1	3	3	3	3
9	8/22/2010	1	1	1	35	2	172	6	0	0	2	26	1	2	2	2	0	2	4	2	4	1	1	2	2	2	2	2	2	2		0	0	0	0	0	0	0	0	0		5	1	1	1	3	3	2	3
9	8/22/2010	1	1	1	56	3	172	6	2	0	2	0	0	0	2	2	2	1	2	2	2	2	0	0	0	0	0	0	0	0		2	0	0	0	0	0	0	0	0		3	7	1	2	3	3	3	2
9	8/22/2010	1	1	1	50	2	172	6	2	0	2	2	25	0	4	0	0	2	2	3	3	2	0	0	0	0	0	0	0	0		2	0	0	0	0	0	0	0	0		3	3	1	2	3	3	3	2
5	8/23/2010	1	1	1	45	3	172	6	2	0	2	26	1	2	2	2	2	1	1	2	4	2	0	0	0	0	0	0	0	0		2	0	0	0	0	0	0	0	0		6	1	1	2	3	3	3	3
9	8/23/2010	1	1	1	42	2	172	6	1	64	2	19	8	0	3	0	0	1	1	2	3	2	0	0	0	0	0	0	0	0		2	0	0	0	0	0	0	0	0		4	1	1	2	3	3	3	2
9	8/23/2010	1	1	1	35	4	172	6	1	64	2	18	9	0	4	0	0	1	2	6	4	2	0	0	0	0	0	0	0	0		2	0	0	0	0	0	0	0	0		5	1	1	2	3	3	2	3
9	8/23/2010	1	1	1	33	3	172	6	1	64	2	26	1	2	2	2	2	1	1	2	4	2	0	0	0	0	0	0	0	0		2	0	0	0	0	0	0	0	0		4	1	1	2	3	3	2	2
11	8/23/2010	1	1	1	43	5	172	6	1	157	2	17	10	0	2	1	0	4	2	2	2	2	0	0	0	0	0	0	0	0		2	0	0	0	0	0	0	0	0		6	1	1	1	3	3	3	3
9	8/24/2010	1	1	1	55	0	172	6	2	0	2	2	25	0	2	2	2	1	1	2	3	2	0	0	0	0	0	0	0	0		2	0	0	0	0	0	0	0	0		2	8	1	2	3	3	3	1
8	8/25/2010	1	1	1	44	5	172	6	2	0	2	16	11	0	1	0	0	2	3	4	7	2	0	0	0	0	0	0	0	0		2	0	0	0	0	0	0	0	0		2	1	1	1	3	3	3	1
9	8/25/2010	1	1	1	47	4	172	6	2	0	2	0	0	0	2	2	2	1	1	2	3	2	0	0	0	0	0	0	0	0		2	0	0	0	0	0	0	0	0		3	1	1	1	3	3	3	2
9	8/25/2010	1	1	1	25	2	172	6	1	42	2	27	,5	0	2	1	0	1	1	5	3	2	0	0	0	0	0	0	0	0		2	0	0	0	0	0	0	0	0		5	1	1	2	3	3	2	3
8	8/25/2010	1	1	1	23	3	172	6	1	24	2	26	1	2	2	2	2	1	1	2	2	1	1	2	2	2	2	2	2	2		0	0	0	0	0	0	0	0	0		3	5	1	2	3	3	1	2
8	8/25/2010	1	1	1	45	3	172	6	2	0	2	0	0	0	1	0	0	4	3	4	4	2	0	0	0	0	0	0	0	0		2	0	0	0	0	0	0	0	0		6	1	1	1	3	3	3	3
9	8/25/2010	1	1	1	35	3	172	6	1	64	2	26	1	2	2	2	2	4	4	5	4	1	1	2	2	2	2	2	2	2		0	0	0	0	0	0	0	0	0		3	1	1	2	3	3	2	2
5	8/25/2010	1	1	1	41	4	172	6	1	195	2	17	10	0	2	2	2	2	2	4	4	2	0	0	0	0	0	0	0	0		2	0	0	0	0	0	0	0	0		6	1	1	2	3	3	3	3
8	8/26/2010	1	1	1	46	5	172	6	2	0	2	9	18	0	3	0	0	2	2	4	4	2	0	0	0	0	0	0	0	0		2	0	0	0	0	0	0	0	0		5	1	1	2	3	3	3	3
12	8/27/2010	1	1	1	35	0	172	6	2	0	2	25	2	0	2	2	2	1	1	2	3	2	0	0	0	0	0	0	0	0		2	0	0	0	0	0	0	0	0		1	1	1	1	3	3	2	1
9	8/27/2010	1	1	1	46	3	172	6	2	0	2	1	26	0	2	2	2	1	1	2	3	2	0	0	0	0	0	0	0	0		2	0	0	0	0	0	0	0	0		4	1	1	2	3	3	3	2
9	8/28/2010	1	1	1	49	3	172	6	2	0	2	9	18	0	2	2	2	1	1	2	4	2	0	0	0	0	0	0	0	0		2	0	0	0	0	0	0	0	0		5	3	1	2	3	3	3	3
9	8/28/2010	1	1	1	33	5	172	6	2	0	2	24	3	0	2	2	2	1	1	5	2	2	0	0	0	0	0	0	0	0		2	0	0	0	0	0	0	0	0		3	1	1	1	3	3	2	2
9	8/28/2010	1	1	1	42	3	172	6	2	0	2	16	11	0	2	2	2	2	2	4	3	2	0	0	0	0	0	0	0	0		2	0	0	0	0	0	0	0	0		3	1	1	2	3	3	3	2
9	8/29/2010	1	1	1	48	3	172	6	2	0	2	0	0	0	1	0	0	1	1	1	4	2	0	0	0	0	0	0	0	0		2	0	0	0	0	0	0	0	0		4	1	1	2	3	3	3	2
9	8/29/2010	1	1	1	55	4	172	6	1	64	2	19	8	0	2	2	2	1	1	2	4	2	0	0	0	0	0	0	0	0		2	0	0	0	0	0	0	0	0		5	1	1	2	3	3	3	3
5	8/29/2010	1	1	1	46	3	172	6	1	190	2	20	7	0	1	0	0	1	1	2	3	2	0	0	0	0	0	0	0	0		2	0	0	0	0	0	0	0	0		6	1	1	2	3	3	3	3
8	8/30/2010	1	1	1	59	0	172	6	0	0	2	0	0	0	1	0	0	3	2	1	4	2	0	0	0	0	0	0	0	0		2	0	0	0	0	0	0	0	0		0	3	1	2	3	3	3	0
8	8/30/2010	1	1	1	44	5	172	6	2	0	2	25	2	0	2	2	2	1	1	3	0	1	1	2	2	2	2	2	2	2		0	0	0	0	0	0	0	0	0		2	1	1	1	3	3	3	1
8	8/31/2010	1	1	1	48	3	172	6	2	0	2	27	,5	0	2	2	2	1	1	2	3	2	0	0	0	0	0	0	0	0		2	0	0	0	0	0	0	0	0		6	1	1	1	3	3	3	3
5	8/26/2010	1	1	1	35	3	44	7	2	0	2	25	2	0	3	0	0	2	2	4	3	2	0	0	0	0	0	0	0	0		2	0	0	0	0	0	0	0	0		6	1	1	2	7	5	2	3
10	8/28/2010	1	1	1	18	3	44	7	2	0	2	27	,5	0	2	2	2	1	1	2	3	2	0	0	0	0	0	0	0	0		2	0	0	0	0	0	0	0	0		3	8	1	1	7	5	1	2
2	6/5/2010	1	1	1	33	1	45	8	2	0	2	26	1	1	2	2	2	2	2	3	4	2	0	0	0	0	0	0	0	0		2	0	0	0	0	0	0	0	0		6	1	1	1	6	5	2	3
2	6/5/2010	1	1	1	35	1	45	8	2	0	2	22	5	0	2	2	2	2	2	3	3	2	0	0	0	0	0	0	0	0		2	0	0	0	0	0	0	0	0		6	3	1	2	6	5	2	3
2	6/6/2010	1	1	1	30	3	45	8	1	45	2	26	1	2	2	2	2	2	2	3	3	1	1	2	2	2	2	2	2	2		0	0	0	0	0	0	0	0	0		3	1	1	2	6	5	2	2
2	6/6/2010	1	1	1	23	5	45	8	2	0	2	26	1	2	2	2	2	2	1	3	3	1	1	2	2	2	2	2	2	2		0	0	0	0	0	0	0	0	0		4	1	1	2	6	5	1	2
2	6/6/2010	1	1	1	32	4	45	8	2	0	2	14	13	0	1	0	0	2	2	3	4	2	0	0	0	0	0	0	0	0		2	0	0	0	0	0	0	0	0		5	3	1	2	6	5	2	3
2	6/7/2010	1	1	1	38	4	45	8	2	0	2	26	1	1	2	1	0	2	2	3	3	1	1	2	2	2	2	2	2	2		0	0	0	0	0	0	0	0	0		3	1	1	2	6	5	2	2
2	6/7/2010	1	1	1	33	1	45	8	2	0	2	26	1	2	3	0	0	1	2	2	4	2	0	0	0	0	0	0	0	0		2	0	0	0	0	0	0	0	0		6	1	1	2	6	5	2	3
2	6/10/2010	1	1	1	45	1	45	8	2	0	2	27	,5	0	4	0	0	1	1	3	3	1	1	2	2	2	2	2	2	2		0	0	0	0	0	0	0	0	0		6	3	1	2	6	5	3	3
2	6/13/2010	1	1	1	40	1	45	8	1	10	2	22	5	0	1	0	0	3	4	3	4	1	1	2	2	2	2	2	2	2		0	0	0	0	0	0	0	0	0		4	3	1	2	6	5	2	2
2	6/14/2010	1	1	1	46	5	45	8	2	0	2	0	0	0	2	2	2	2	2	3	0	1	1	2	2	2	2	2	2	2		0	0	0	0	0	0	0	0	0		6	1	1	2	6	5	3	3
2	6/14/2010	1	1	1	33	5	45	8	2	0	2	27	,5	0	2	2	2	4	2	3	2	2	0	0	0	0	0	0	0	0		2	0	0	0	0	0	0	0	0		5	7	1	1	6	5	2	3
2	6/14/2010	1	1	1	24	3	45	8	1	161	2	0	0	0	4	0	0	2	2	3	3	1	1	2	2	2	2	2	2	2		0	0	0	0	0	0	0	0	0		4	3	1	2	6	5	1	2
2	6/14/2010	1	1	1	33	1	45	8	2	0	2	23	4	0	2	2	2	1	2	2	3	2	0	0	0	0	0	0	0	0		1	1	1	2	2	2	2	2	2		6	3	1	2	6	5	2	3
2	6/14/2010	1	1	1	31	2	45	8	2	0	2	24	3	0	2	2	2	2	2	2	3	2	0	0	0	0	0	0	0	0		2	0	0	0	0	0	0	0	0		6	3	1	2	6	5	2	3
2	6/14/2010	1	1	1	40	1	45	8	2	0	2	24	3	0	0	0	0	2	2	3	4	2	0	0	0	0	0	0	0	0		2	0	0	0	0	0	0	0	0		4	1	1	2	6	5	2	2
2	6/14/2010	1	1	1	27	1	45	8	2	0	2	27	,5	0	2	2	2	2	2	3	3	2	0	0	0	0	0	0	0	0		2	0	0	0	0	0	0	0	0		4	1	1	2	6	5	2	2
2	6/14/2010	1	1	1	43	1	45	8	2	0	2	20	7	0	2	2	2	1	1	3	4	2	0	0	0	0	0	0	0	0		2	0	0	0	0	0	0	0	0		4	7	1	2	6	5	3	2
19	6/14/2010	1	1	1	32	1	45	8	1	188	2	24	3	0	1	0	0	3	2	4	3	2	0	0	0	0	0	0	0	0		1	2	1	2	2	2	2	1	1	very strong negative side effects from stockrin (taken with kivexa)	4	1	1	2	6	5	2	2
2	6/14/2010	1	1	1	36	1	45	8	2	0	2	18	9	0	2	1	0	2	2	3	4	2	0	0	0	0	0	0	0	0		2	0	0	0	0	0	0	0	0		6	1	1	1	6	5	2	3
2	6/15/2010	1	1	1	21	1	45	8	1	45	2	0	0	0	1	0	0	5	1	3	8	1	2	2	2	2	2	2	2	1	nemam tento vir	0	0	0	0	0	0	0	0	0		2	8	1	2	6	5	1	1
2	6/16/2010	1	1	1	35	4	45	8	2	0	2	18	9	0	2	1	0	1	1	2	3	2	0	0	0	0	0	0	0	0		2	0	0	0	0	0	0	0	0		4	1	1	2	6	5	2	2
2	6/16/2010	1	1	1	38	1	45	8	2	0	2	26	1	2	2	2	1	4	4	3	3	2	0	0	0	0	0	0	0	0		2	0	0	0	0	0	0	0	0		6	3	1	2	6	5	2	3
4	6/16/2010	1	1	1	34	1	45	8	1	127	2	0	0	0	2	2	2	1	1	2	4	1	1	2	2	2	2	2	2	2		0	0	0	0	0	0	0	0	0		6	1	1	2	6	5	2	3
2	6/17/2010	1	1	1	39	1	45	8	2	0	2	11	16	0	2	1	0	2	3	3	4	2	0	0	0	0	0	0	0	0		2	0	0	0	0	0	0	0	0		6	1	1	2	6	5	2	3
2	6/19/2010	1	1	1	53	1	45	8	1	45	2	25	2	0	2	2	2	2	2	3	4	2	0	0	0	0	0	0	0	0		2	0	0	0	0	0	0	0	0		6	4	1	1	6	5	3	3
2	6/20/2010	1	1	1	33	3	45	8	2	0	2	23	4	0	1	0	0	3	2	1	4	2	0	0	0	0	0	0	0	0		2	0	0	0	0	0	0	0	0		5	3	1	1	6	5	2	3
2	6/20/2010	1	1	1	32	1	45	8	2	0	2	21	6	0	2	2	2	2	2	2	2	2	0	0	0	0	0	0	0	0		1	2	1	2	1	1	2	2	1	Nem�m z�jem o l�?bu nad�le.	3	4	1	2	6	5	2	2
2	6/21/2010	1	1	1	24	1	45	8	2	0	2	27	,5	0	2	2	2	4	3	3	3	1	1	2	2	2	2	2	2	2		0	0	0	0	0	0	0	0	0		6	3	1	2	6	5	1	3
2	6/22/2010	1	1	1	34	1	45	8	2	0	2	20	7	0	1	0	0	2	2	6	3	2	0	0	0	0	0	0	0	0		2	0	0	0	0	0	0	0	0		6	8	1	2	6	5	2	3
2	6/23/2010	1	1	1	30	5	45	8	2	0	2	24	3	0	2	2	2	1	1	2	2	1	1	2	2	2	2	2	2	2		0	0	0	0	0	0	0	0	0		6	1	1	2	6	5	2	3
9	6/23/2010	1	1	1	33	2	45	8	1	22	2	0	0	0	2	1	0	3	2	1	3	2	0	0	0	0	0	0	0	0		2	0	0	0	0	0	0	0	0		4	1	1	2	6	5	2	2
2	6/24/2010	1	1	1	39	1	45	8	2	0	2	19	8	0	2	2	2	1	2	3	2	2	0	0	0	0	0	0	0	0		2	0	0	0	0	0	0	0	0		3	1	1	2	6	5	2	2
2	6/25/2010	1	1	1	38	5	45	8	2	0	2	24	3	0	2	2	2	1	1	6	3	2	0	0	0	0	0	0	0	0		2	0	0	0	0	0	0	0	0		4	3	1	1	6	5	2	2
2	6/27/2010	1	1	1	31	1	45	8	2	0	2	25	2	0	1	0	0	2	2	4	4	1	1	2	2	2	2	2	2	2		0	0	0	0	0	0	0	0	0		3	1	1	2	6	5	2	2
2	6/28/2010	1	1	1	37	3	45	8	2	0	2	25	2	0	4	0	0	4	2	3	4	2	0	0	0	0	0	0	0	0		2	0	0	0	0	0	0	0	0		6	1	1	2	6	5	2	3
2	6/29/2010	1	1	1	42	1	45	8	1	161	2	25	2	0	1	0	0	2	3	4	4	1	1	2	2	2	2	2	2	2		0	0	0	0	0	0	0	0	0		6	1	1	2	6	5	3	3
2	6/30/2010	1	1	1	34	1	45	8	1	161	2	26	1	2	3	0	0	2	5	1	3	1	1	2	2	2	2	2	2	2		0	0	0	0	0	0	0	0	0		5	4	1	2	6	5	2	3
2	7/4/2010	1	1	1	33	1	45	8	2	0	2	26	1	2	3	0	0	2	2	3	4	2	0	0	0	0	0	0	0	0		2	0	0	0	0	0	0	0	0		4	3	1	2	6	5	2	2
2	7/7/2010	1	1	1	30	1	45	8	2	0	2	24	3	0	2	2	2	1	1	2	3	2	0	0	0	0	0	0	0	0		2	0	0	0	0	0	0	0	0		6	1	1	1	6	5	2	3
2	7/8/2010	1	1	1	36	2	45	8	1	161	2	6	21	0	2	2	2	2	2	2	2	2	0	0	0	0	0	0	0	0		1	1	2	2	2	2	2	2	2		3	2	1	2	6	5	2	2
2	7/8/2010	1	1	1	24	1	45	8	2	0	2	0	0	0	2	1	0	1	2	3	3	1	1	2	2	2	2	2	2	2		0	0	0	0	0	0	0	0	0		6	5	1	1	6	5	1	3
2	7/8/2010	1	1	1	28	1	45	8	2	0	2	26	1	2	2	2	1	2	2	3	4	2	0	0	0	0	0	0	0	0		2	0	0	0	0	0	0	0	0		4	4	1	2	6	5	2	2
2	7/10/2010	1	1	1	27	5	45	8	2	0	2	22	5	0	4	0	0	1	1	1	2	2	0	0	0	0	0	0	0	0		2	0	0	0	0	0	0	0	0		3	1	1	2	6	5	2	2
2	7/10/2010	1	1	1	26	1	45	8	2	0	2	26	1	1	3	0	0	2	2	4	3	2	0	0	0	0	0	0	0	0		2	0	0	0	0	0	0	0	0		3	3	1	2	6	5	2	2
5	7/14/2010	1	1	1	30	2	45	8	2	0	2	25	2	0	2	2	2	2	2	2	3	2	0	0	0	0	0	0	0	0		2	0	0	0	0	0	0	0	0		5	1	1	1	6	5	2	3
2	7/14/2010	1	1	1	36	2	45	8	2	0	2	21	6	0	1	0	0	5	2	3	2	2	0	0	0	0	0	0	0	0		2	0	0	0	0	0	0	0	0		3	3	1	2	6	5	2	2
2	7/14/2010	1	1	1	39	2	45	8	2	0	2	0	0	0	2	2	2	2	2	2	1	2	0	0	0	0	0	0	0	0		2	0	0	0	0	0	0	0	0		4	1	1	2	6	5	2	2
2	7/16/2010	1	1	1	41	1	45	8	2	0	2	26	1	2	2	2	2	2	2	3	1	2	0	0	0	0	0	0	0	0		2	0	0	0	0	0	0	0	0		6	1	1	1	6	5	3	3
16	7/18/2010	1	1	1	28	1	45	8	1	142	2	27	,5	0	2	2	2	5	2	3	3	2	0	0	0	0	0	0	0	0		2	0	0	0	0	0	0	0	0		4	1	1	2	6	5	2	2
2	7/20/2010	1	1	1	44	1	45	8	2	0	2	25	2	0	2	2	2	1	1	2	0	2	0	0	0	0	0	0	0	0		2	0	0	0	0	0	0	0	0		2	3	1	2	6	5	3	1
2	8/10/2010	1	1	1	31	3	45	8	2	0	2	26	1	2	2	1	0	2	2	3	2	1	1	2	2	2	2	2	2	2		0	0	0	0	0	0	0	0	0		4	1	1	2	6	5	2	2
2	8/10/2010	1	1	1	31	1	45	8	2	0	2	0	0	0	2	2	2	2	2	3	3	2	0	0	0	0	0	0	0	0		1	1	2	2	2	2	2	2	2		2	3	1	2	6	5	2	1
2	8/10/2010	1	1	1	27	1	45	8	1	161	2	26	1	2	2	2	2	1	1	2	4	2	0	0	0	0	0	0	0	0		2	0	0	0	0	0	0	0	0		4	3	1	2	6	5	2	2
2	8/10/2010	1	1	1	33	1	45	8	2	0	2	27	,5	0	4	0	0	1	1	3	4	1	2	2	2	2	2	2	2	1	?ak�m na 3. v�sledky (po 3 m?s�c�ch) kdy se rozhodne	0	0	0	0	0	0	0	0	0		4	1	1	2	6	5	2	2
2	8/18/2010	1	1	1	35	1	45	8	2	0	2	27	,5	0	2	2	2	2	2	3	4	1	1	2	2	2	2	2	2	2		0	0	0	0	0	0	0	0	0		6	1	1	1	6	5	2	3
2	8/19/2010	1	1	1	36	1	45	8	2	0	2	24	3	0	2	2	2	1	1	2	4	2	0	0	0	0	0	0	0	0		2	0	0	0	0	0	0	0	0		6	1	1	2	6	5	2	3
2	8/22/2010	1	1	1	39	1	45	8	2	0	2	23	4	0	2	2	2	2	2	2	2	1	1	2	2	2	2	2	2	2		0	0	0	0	0	0	0	0	0		4	1	1	1	6	5	2	2
2	8/22/2010	1	1	1	36	1	45	8	2	0	2	22	5	0	2	2	2	2	2	3	2	2	0	0	0	0	0	0	0	0		2	0	0	0	0	0	0	0	0		5	1	1	2	6	5	2	3
2	8/23/2010	1	1	1	47	1	45	8	2	0	2	13	14	0	2	1	0	2	2	3	2	2	0	0	0	0	0	0	0	0		2	0	0	0	0	0	0	0	0		5	1	1	2	6	5	3	3
5	8/23/2010	1	1	1	30	3	45	8	1	24	2	0	0	0	2	2	2	2	2	5	4	1	1	2	2	2	2	2	2	2		0	0	0	0	0	0	0	0	0		6	1	1	2	6	5	2	3
2	8/25/2010	1	1	1	36	1	45	8	2	0	2	12	15	0	2	2	2	1	1	2	3	2	0	0	0	0	0	0	0	0		2	0	0	0	0	0	0	0	0		6	1	1	2	6	5	2	3
9	8/26/2010	1	1	1	61	1	45	8	1	64	2	0	0	0	1	0	0	5	2	4	0	2	0	0	0	0	0	0	0	0		0	0	0	0	0	0	0	0	0		4	7	1	2	6	5	3	2
2	8/27/2010	1	1	1	40	1	45	8	2	0	2	26	1	2	2	1	0	2	1	3	1	2	0	0	0	0	0	0	0	0		2	0	0	0	0	0	0	0	0		4	1	1	2	6	5	2	2
19,1	8/29/2010	1	1	1	37	1	45	8	1	147	2	25	2	0	1	0	0	2	5	6	4	1	2	2	1	2	2	2	2	2		0	0	0	0	0	0	0	0	0		5	2	1	1	6	5	2	3
9	6/4/2010	1	1	1	51	1	64	9	2	0	2	2	25	0	1	0	0	4	4	5	3	2	0	0	0	0	0	0	0	0		2	0	0	0	0	0	0	0	0		5	6	1	2	3	3	3	3
9	6/4/2010	1	1	1	59	2	64	9	2	0	2	13	14	0	2	2	2	1	1	2	4	2	0	0	0	0	0	0	0	0		2	0	0	0	0	0	0	0	0		3	1	1	2	3	3	3	2
9	6/4/2010	1	1	1	48	5	64	9	2	0	2	0	0	0	4	0	0	2	2	3	2	1	1	2	2	2	2	2	2	2		0	0	0	0	0	0	0	0	0		3	1	1	2	3	3	3	2
9	6/4/2010	1	1	1	55	2	64	9	2	0	2	0	0	0	1	0	0	2	2	3	2	2	0	0	0	0	0	0	0	0		2	0	0	0	0	0	0	0	0		2	7	1	1	3	3	3	1
9	6/4/2010	1	1	1	44	4	64	9	2	0	2	15	12	0	1	0	0	3	2	5	4	2	0	0	0	0	0	0	0	0		2	0	0	0	0	0	0	0	0		6	3	1	2	3	3	3	3
9	6/5/2010	1	1	1	51	0	64	9	2	0	2	6	21	0	2	2	2	1	1	2	4	2	0	0	0	0	0	0	0	0		2	0	0	0	0	0	0	0	0		2	6	1	2	3	3	3	1
9	6/5/2010	1	1	1	36	2	64	9	2	0	2	22	5	0	2	2	2	1	1	2	4	1	1	2	2	2	2	2	2	2		0	0	0	0	0	0	0	0	0		3	7	1	2	3	3	2	2
9	6/5/2010	1	1	1	30	2	64	9	2	0	2	23	4	0	2	2	2	1	1	3	3	2	0	0	0	0	0	0	0	0		2	0	0	0	0	0	0	0	0		4	1	1	2	3	3	2	2
9	6/5/2010	1	1	1	39	3	64	9	2	0	2	0	0	0	2	2	2	2	2	2	4	1	1	2	2	2	2	2	2	2		0	0	0	0	0	0	0	0	0		6	1	1	2	3	3	2	3
9	6/5/2010	1	1	1	43	1	64	9	2	0	2	22	5	0	2	2	2	2	2	1	2	2	0	0	0	0	0	0	0	0		2	0	0	0	0	0	0	0	0		6	1	1	2	3	3	3	3
9	6/5/2010	1	1	1	29	1	64	9	2	0	2	25	2	0	2	1	0	2	1	4	4	2	0	0	0	0	0	0	0	0		2	0	0	0	0	0	0	0	0		6	1	1	2	3	3	2	3
9	6/5/2010	1	1	1	35	3	64	9	2	0	2	0	0	0	2	2	2	1	1	5	3	2	0	0	0	0	0	0	0	0		2	0	0	0	0	0	0	0	0		4	1	1	2	3	3	2	2
9	6/5/2010	1	1	1	42	3	64	9	2	0	2	16	11	0	1	0	0	1	1	2	3	2	0	0	0	0	0	0	0	0		2	0	0	0	0	0	0	0	0		4	4	1	2	3	3	3	2
9	6/5/2010	1	1	1	40	5	64	9	2	0	2	23	4	0	4	0	0	4	5	2	3	2	0	0	0	0	0	0	0	0		2	0	0	0	0	0	0	0	0		3	2	1	2	3	3	2	2
9	6/5/2010	1	1	1	61	3	64	9	2	0	2	1	26	0	2	2	2	1	1	1	0	2	0	0	0	0	0	0	0	0		2	0	0	0	0	0	0	0	0		6	6	1	2	3	3	3	3
9	6/5/2010	1	1	1	47	3	64	9	2	0	2	10	17	0	1	0	0	4	4	1	5	2	0	0	0	0	0	0	0	0		2	0	0	0	0	0	0	0	0		3	6	1	2	3	3	3	2
9	6/5/2010	1	1	1	35	4	64	9	2	0	2	17	10	0	4	0	0	2	2	1	5	2	0	0	0	0	0	0	0	0		2	0	0	0	0	0	0	0	0		3	1	1	1	3	3	2	2
9	6/5/2010	1	1	1	43	1	64	9	2	0	2	17	10	0	2	2	2	1	1	2	3	2	0	0	0	0	0	0	0	0		2	0	0	0	0	0	0	0	0		6	1	1	2	3	3	3	3
9	6/5/2010	1	1	1	38	1	64	9	2	0	2	22	5	0	2	2	2	1	2	2	4	2	0	0	0	0	0	0	0	0		1	2	1	2	2	2	2	2	2		3	1	1	2	3	3	2	2
9	6/5/2010	1	1	1	40	1	64	9	2	0	2	18	9	0	2	2	2	1	1	2	3	2	0	0	0	0	0	0	0	0		2	0	0	0	0	0	0	0	0		3	6	1	2	3	3	2	2
9	6/5/2010	1	1	1	43	2	64	9	2	0	2	24	3	0	1	0	0	3	4	5	4	2	0	0	0	0	0	0	0	0		2	0	0	0	0	0	0	0	0		3	1	1	2	3	3	3	2
9	6/5/2010	1	1	1	35	1	64	9	2	0	2	18	9	0	1	0	0	4	4	6	3	1	1	2	2	2	2	2	2	2		0	0	0	0	0	0	0	0	0		4	1	1	2	3	3	2	2
9	6/5/2010	1	1	1	62	1	64	9	2	0	2	0	0	0	1	0	0	4	2	5	4	2	0	0	0	0	0	0	0	0		2	0	0	0	0	0	0	0	0		3	6	1	2	3	3	3	2
9	6/5/2010	1	1	1	61	1	64	9	0	0	2	0	0	0	2	2	2	1	1	2	3	2	0	0	0	0	0	0	0	0		1	2	1	2	2	2	2	2	2		4	6	1	2	3	3	3	2
9	6/5/2010	1	1	1	35	2	64	9	2	0	2	20	7	0	2	2	2	5	2	3	2	1	1	2	2	2	2	2	2	2		0	0	0	0	0	0	0	0	0		3	1	1	2	3	3	2	2
9	6/5/2010	1	1	1	22	2	64	9	2	0	2	27	,5	0	2	2	2	1	1	3	4	1	1	2	2	2	2	2	2	2		0	0	0	0	0	0	0	0	0		3	8	1	2	3	3	1	2
9	6/5/2010	1	1	1	32	1	64	9	2	0	2	25	2	0	2	2	2	1	1	2	2	1	1	2	2	2	2	2	2	2		0	0	0	0	0	0	0	0	0		3	1	1	2	3	3	2	2
9	6/5/2010	1	1	1	35	1	64	9	2	0	2	21	6	0	1	0	0	5	5	6	3	1	1	2	2	2	2	2	2	2		0	0	0	0	0	0	0	0	0		6	2	1	2	3	3	2	3
9	6/5/2010	1	1	1	35	1	64	9	2	0	2	25	2	0	2	2	2	1	1	2	3	2	0	0	0	0	0	0	0	0		2	0	0	0	0	0	0	0	0		3	1	1	2	3	3	2	2
9	6/5/2010	1	1	1	47	2	64	9	1	64	2	18	9	0	2	2	2	1	1	3	3	2	0	0	0	0	0	0	0	0		2	0	0	0	0	0	0	0	0		4	4	1	2	3	3	3	2
9	6/6/2010	1	1	1	48	1	64	9	2	0	2	18	9	0	1	0	0	1	1	2	3	2	0	0	0	0	0	0	0	0		2	0	0	0	0	0	0	0	0		3	6	1	2	3	3	3	2
9	6/6/2010	1	1	1	38	2	64	9	2	0	2	0	0	0	3	0	0	2	2	3	3	2	0	0	0	0	0	0	0	0		2	0	0	0	0	0	0	0	0		1	7	1	2	3	3	2	1
9	6/6/2010	1	1	1	47	1	64	9	2	0	2	0	0	0	4	0	0	1	2	3	3	2	0	0	0	0	0	0	0	0		2	0	0	0	0	0	0	0	0		4	6	1	2	3	3	3	2
9	6/6/2010	1	1	1	62	5	64	9	2	0	2	24	3	0	1	0	0	2	2	3	3	2	0	0	0	0	0	0	0	0		2	0	0	0	0	0	0	0	0		2	8	1	1	3	3	3	1
9	6/6/2010	1	1	1	45	4	64	9	2	0	2	10	17	0	1	0	0	4	4	5	3	2	0	0	0	0	0	0	0	0		2	0	0	0	0	0	0	0	0		3	6	1	2	3	3	3	2
9	6/6/2010	1	1	1	40	2	64	9	2	0	2	0	0	0	2	2	2	2	2	1	3	2	0	0	0	0	0	0	0	0		2	0	0	0	0	0	0	0	0		6	1	1	2	3	3	2	3
9	6/6/2010	1	1	1	28	3	64	9	2	0	2	26	1	2	2	2	2	1	1	2	3	2	0	0	0	0	0	0	0	0		2	0	0	0	0	0	0	0	0		4	3	1	2	3	3	2	2
9	6/6/2010	1	1	1	25	1	64	9	2	0	2	23	4	0	1	0	0	5	5	4	2	2	0	0	0	0	0	0	0	0		2	0	0	0	0	0	0	0	0		4	1	1	2	3	3	2	2
9	6/6/2010	1	1	1	60	1	64	9	2	0	2	0	0	0	1	0	0	2	1	1	3	2	0	0	0	0	0	0	0	0		2	0	0	0	0	0	0	0	0		5	6	1	2	3	3	3	3
9	6/6/2010	1	1	1	56	3	64	9	2	0	2	0	0	0	1	0	0	5	5	6	2	2	0	0	0	0	0	0	0	0		2	0	0	0	0	0	0	0	0		2	1	1	2	3	3	3	1
9	6/6/2010	1	1	1	30	3	64	9	2	0	2	25	2	0	1	0	0	1	2	3	3	1	1	2	2	2	2	2	2	2		0	0	0	0	0	0	0	0	0		6	5	1	2	3	3	2	3
9	6/6/2010	1	1	1	43	4	64	9	2	0	2	7	20	0	2	2	2	2	4	5	4	2	0	0	0	0	0	0	0	0		2	0	0	0	0	0	0	0	0		3	6	1	2	3	3	3	2
9	6/6/2010	1	1	1	28	4	64	9	2	0	2	23	4	0	2	2	2	2	1	2	4	2	0	0	0	0	0	0	0	0		2	0	0	0	0	0	0	0	0		3	1	1	2	3	3	2	2
9	6/6/2010	1	1	1	69	4	64	9	0	0	2	3	24	0	2	3	0	1	1	2	4	2	0	0	0	0	0	0	0	0		2	0	0	0	0	0	0	0	0		6	6	1	1	3	3	3	3
9	6/6/2010	1	1	1	46	3	64	9	2	0	2	26	1	2	2	2	2	1	1	2	3	2	0	0	0	0	0	0	0	0		2	0	0	0	0	0	0	0	0		3	2	1	2	3	3	3	2
9	6/6/2010	1	1	1	33	4	64	9	2	0	2	26	1	1	2	2	2	1	1	2	4	1	1	2	2	2	2	2	2	2		0	0	0	0	0	0	0	0	0		5	4	1	2	3	3	2	3
9	6/6/2010	1	1	1	36	1	64	9	2	0	2	24	3	0	3	0	0	3	3	4	4	2	0	0	0	0	0	0	0	0		2	0	0	0	0	0	0	0	0		3	1	1	2	3	3	2	2
9	6/6/2010	1	1	1	36	2	64	9	2	0	2	11	16	0	2	2	2	2	2	2	4	1	1	2	2	2	2	2	2	2		0	0	0	0	0	0	0	0	0		2	1	1	2	3	3	2	1
9	6/6/2010	1	1	1	46	1	64	9	2	0	2	20	7	0	2	1	0	2	1	3	4	2	0	0	0	0	0	0	0	0		2	0	0	0	0	0	0	0	0		4	1	1	2	3	3	3	2
9	6/6/2010	1	1	1	36	5	64	9	0	0	2	16	11	0	1	0	0	4	4	5	3	2	0	0	0	0	0	0	0	0		2	0	0	0	0	0	0	0	0		3	1	1	1	3	3	2	2
9	6/6/2010	1	1	1	44	1	64	9	2	0	2	19	8	0	3	0	0	1	1	3	3	2	0	0	0	0	0	0	0	0		2	0	0	0	0	0	0	0	0		3	1	1	2	3	3	3	2
9	6/6/2010	1	1	1	43	2	64	9	2	0	2	0	0	0	2	2	2	1	1	2	4	2	0	0	0	0	0	0	0	0		2	0	0	0	0	0	0	0	0		4	1	1	2	3	3	3	2
9	6/6/2010	1	1	1	49	4	64	9	2	0	2	25	2	0	2	2	2	1	1	2	3	2	0	0	0	0	0	0	0	0		2	0	0	0	0	0	0	0	0		4	1	1	2	3	3	3	2
9	6/6/2010	1	1	1	46	1	64	9	2	0	2	0	0	0	2	1	0	1	1	3	4	1	1	2	2	2	2	2	2	2		0	0	0	0	0	0	0	0	0		6	3	1	2	3	3	3	3
9	6/6/2010	1	1	1	29	1	64	9	2	0	2	19	8	0	3	0	0	1	1	2	2	2	0	0	0	0	0	0	0	0		2	0	0	0	0	0	0	0	0		3	3	1	2	3	3	2	2
9	6/7/2010	1	1	1	47	1	64	9	2	0	2	21	6	0	4	0	0	1	1	2	4	2	0	0	0	0	0	0	0	0		2	0	0	0	0	0	0	0	0		4	1	1	2	3	3	3	2
9	6/7/2010	1	1	1	27	4	64	9	2	0	2	23	4	0	2	2	2	1	1	2	3	2	0	0	0	0	0	0	0	0		2	0	0	0	0	0	0	0	0		3	1	1	2	3	3	2	2
9	6/7/2010	1	1	1	36	2	64	9	2	0	2	17	10	0	2	2	2	2	2	2	3	2	0	0	0	0	0	0	0	0		2	0	0	0	0	0	0	0	0		3	1	1	2	3	3	2	2
9	6/7/2010	1	1	1	21	2	64	9	2	0	2	26	1	2	2	2	2	2	1	2	3	1	1	2	2	2	2	2	2	2		0	0	0	0	0	0	0	0	0		3	1	1	2	3	3	1	2
9	6/7/2010	1	1	1	46	1	64	9	2	0	2	22	5	0	4	0	0	1	1	3	1	2	0	0	0	0	0	0	0	0		2	0	0	0	0	0	0	0	0		6	3	1	2	3	3	3	3
9	6/7/2010	1	1	1	42	4	64	9	2	0	2	10	17	0	3	0	0	2	3	1	3	2	0	0	0	0	0	0	0	0		2	0	0	0	0	0	0	0	0		3	3	1	2	3	3	3	2
9	6/7/2010	1	1	1	40	2	64	9	1	69	2	0	0	0	2	2	2	1	1	2	3	2	0	0	0	0	0	0	0	0		2	0	0	0	0	0	0	0	0		6	3	1	2	3	3	2	3
9	6/7/2010	1	1	1	48	1	64	9	2	0	2	21	6	0	2	2	2	1	1	2	4	2	0	0	0	0	0	0	0	0		2	0	0	0	0	0	0	0	0		6	2	1	2	3	3	3	3
9	6/7/2010	1	1	1	44	2	64	9	0	0	2	0	0	0	2	1	0	2	1	2	3	2	0	0	0	0	0	0	0	0		2	0	0	0	0	0	0	0	0		3	1	1	2	3	3	3	2
9	6/7/2010	1	1	1	42	1	64	9	2	0	2	22	5	0	2	2	2	1	1	2	4	1	2	2	1	2	2	2	2	2		0	0	0	0	0	0	0	0	0		5	5	1	2	3	3	3	3
9	6/7/2010	1	1	1	43	1	64	9	2	0	2	11	16	0	4	0	0	1	1	4	4	2	0	0	0	0	0	0	0	0		2	0	0	0	0	0	0	0	0		3	3	1	2	3	3	3	2
9	6/7/2010	1	1	1	49	1	64	9	2	0	2	10	17	0	2	2	2	1	1	2	3	2	0	0	0	0	0	0	0	0		2	0	0	0	0	0	0	0	0		2	6	1	2	3	3	3	1
9	6/7/2010	1	1	1	49	1	64	9	2	0	2	5	22	0	2	2	2	4	3	5	1	2	0	0	0	0	0	0	0	0		2	0	0	0	0	0	0	0	0		4	6	1	2	3	3	3	2
9	6/7/2010	1	1	1	39	1	64	9	2	0	2	24	3	0	2	2	2	2	2	3	2	1	1	2	2	2	2	2	2	2		0	0	0	0	0	0	0	0	0		4	1	1	2	3	3	2	2
9	6/7/2010	1	1	1	48	1	64	9	2	0	2	10	17	0	2	2	2	1	1	2	4	2	0	0	0	0	0	0	0	0		2	0	0	0	0	0	0	0	0		6	3	1	2	3	3	3	3
9	6/7/2010	1	1	1	45	3	64	9	2	0	2	23	4	0	4	0	0	2	2	3	3	2	0	0	0	0	0	0	0	0		2	0	0	0	0	0	0	0	0		3	1	1	2	3	3	3	2
9	6/7/2010	1	1	1	61	5	64	9	2	0	2	0	0	0	2	2	2	2	2	3	4	1	1	2	2	2	2	2	2	2		0	0	0	0	0	0	0	0	0		3	4	1	1	3	3	3	2
9	6/7/2010	1	1	1	43	1	64	9	2	0	2	24	3	0	2	2	2	1	1	2	4	2	0	0	0	0	0	0	0	0		2	0	0	0	0	0	0	0	0		4	1	1	2	3	3	3	2
9	6/7/2010	1	1	1	50	1	64	9	2	0	2	11	16	0	1	0	0	5	2	5	3	2	0	0	0	0	0	0	0	0		2	0	0	0	0	0	0	0	0		5	3	1	2	3	3	3	3
9	6/7/2010	1	1	1	43	2	64	9	2	0	2	5	22	0	1	0	0	4	4	5	1	2	0	0	0	0	0	0	0	0		2	0	0	0	0	0	0	0	0		4	8	1	2	3	3	3	2
9	6/7/2010	1	1	1	55	1	64	9	2	0	2	0	0	0	2	2	2	2	2	3	3	2	0	0	0	0	0	0	0	0		2	0	0	0	0	0	0	0	0		3	1	1	2	3	3	3	2
9	6/7/2010	1	1	1	35	3	64	9	2	0	2	23	4	0	4	0	0	3	2	4	3	2	0	0	0	0	0	0	0	0		2	0	0	0	0	0	0	0	0		3	1	1	2	3	3	2	2
9	6/7/2010	1	1	1	49	3	64	9	2	0	2	2	25	0	2	2	2	2	2	3	3	2	0	0	0	0	0	0	0	0		2	0	0	0	0	0	0	0	0		6	2	1	2	3	3	3	3
9	6/7/2010	1	1	1	55	2	64	9	2	0	2	15	12	0	2	1	0	1	1	2	4	2	0	0	0	0	0	0	0	0		2	0	0	0	0	0	0	0	0		3	6	1	2	3	3	3	2
9	6/7/2010	1	1	1	30	1	64	9	2	0	2	26	1	1	3	0	0	2	2	3	4	2	0	0	0	0	0	0	0	0		2	0	0	0	0	0	0	0	0		5	1	1	1	3	3	2	3
9	6/7/2010	1	1	1	56	2	64	9	2	0	2	5	22	0	1	0	0	3	3	4	4	2	0	0	0	0	0	0	0	0		2	0	0	0	0	0	0	0	0		3	1	1	2	3	3	3	2
9	6/7/2010	1	1	1	43	1	64	9	2	0	2	23	4	0	2	2	2	1	1	2	3	2	0	0	0	0	0	0	0	0		2	0	0	0	0	0	0	0	0		6	1	1	2	3	3	3	3
9	6/7/2010	1	1	1	24	3	64	9	2	0	2	21	6	0	2	1	0	3	3	4	4	1	1	1	2	1	1	2	2	2		0	0	0	0	0	0	0	0	0		3	5	1	2	3	3	1	2
9	6/7/2010	1	1	1	26	4	64	9	2	0	2	25	2	0	1	0	0	3	3	1	4	2	0	0	0	0	0	0	0	0		2	0	0	0	0	0	0	0	0		3	1	1	1	3	3	2	2
9	6/7/2010	1	1	1	42	4	64	9	2	0	2	23	4	0	3	0	0	2	2	2	4	2	0	0	0	0	0	0	0	0		2	0	0	0	0	0	0	0	0		3	1	1	2	3	3	3	2
9	6/7/2010	1	1	1	35	5	64	9	2	0	2	26	1	1	4	0	0	2	2	2	4	2	0	0	0	0	0	0	0	0		2	0	0	0	0	0	0	0	0		6	1	1	2	3	3	2	3
9	6/7/2010	1	1	1	40	2	64	9	2	0	2	18	9	0	1	0	0	1	1	3	3	2	0	0	0	0	0	0	0	0		2	0	0	0	0	0	0	0	0		2	2	1	2	3	3	2	1
9	6/7/2010	1	1	1	46	4	64	9	2	0	2	23	4	0	4	0	0	2	1	3	4	1	2	1	2	2	2	2	2	2		0	0	0	0	0	0	0	0	0		6	1	1	1	3	3	3	3
9	6/7/2010	1	1	1	46	2	64	9	2	0	2	24	3	0	4	0	0	4	4	1	3	2	0	0	0	0	0	0	0	0		2	0	0	0	0	0	0	0	0		2	2	1	2	3	3	3	1
9	6/7/2010	1	1	1	42	2	64	9	2	0	2	21	6	0	2	2	2	1	1	2	3	2	0	0	0	0	0	0	0	0		2	0	0	0	0	0	0	0	0		6	4	1	2	3	3	3	3
9	6/8/2010	1	1	1	53	2	64	9	2	0	2	8	19	0	1	0	0	4	4	5	4	2	0	0	0	0	0	0	0	0		2	0	0	0	0	0	0	0	0		6	1	1	2	3	3	3	3
9	6/8/2010	1	1	1	41	2	64	9	2	0	2	23	4	0	4	0	0	3	2	1	2	2	0	0	0	0	0	0	0	0		2	0	0	0	0	0	0	0	0		5	1	1	2	3	3	3	3
9	6/8/2010	1	1	1	42	3	64	9	2	0	2	9	18	0	4	0	0	1	1	1	4	2	0	0	0	0	0	0	0	0		2	0	0	0	0	0	0	0	0		2	2	1	2	3	3	3	1
9	6/8/2010	1	1	1	42	3	64	9	2	0	2	17	10	0	2	3	0	2	0	3	4	2	0	0	0	0	0	0	0	0		2	0	0	0	0	0	0	0	0		6	1	1	2	3	3	3	3
9	6/8/2010	1	1	1	42	4	64	9	1	83	2	22	5	0	1	0	0	1	2	3	3	2	0	0	0	0	0	0	0	0		2	0	0	0	0	0	0	0	0		6	1	1	1	3	3	3	3
9	6/8/2010	1	1	1	45	2	64	9	2	0	2	18	9	0	1	0	0	2	2	3	3	2	0	0	0	0	0	0	0	0		2	0	0	0	0	0	0	0	0		5	4	1	1	3	3	3	3
9	6/8/2010	1	1	1	61	1	64	9	2	0	2	21	6	0	2	2	2	1	1	2	3	2	0	0	0	0	0	0	0	0		2	0	0	0	0	0	0	0	0		3	6	1	2	3	3	3	2
9	6/8/2010	1	1	1	41	1	64	9	2	0	2	26	1	2	2	1	0	2	2	1	3	2	0	0	0	0	0	0	0	0		2	0	0	0	0	0	0	0	0		4	4	1	2	3	3	3	2
9	6/8/2010	1	1	1	43	3	64	9	2	0	2	8	19	0	2	1	0	4	4	5	4	2	0	0	0	0	0	0	0	0		2	0	0	0	0	0	0	0	0		4	6	1	2	3	3	3	2
9	6/8/2010	1	1	1	26	1	64	9	2	0	2	25	2	0	2	2	2	1	1	2	4	1	1	2	2	2	2	2	2	2		0	0	0	0	0	0	0	0	0		3	1	1	2	3	3	2	2
3	6/8/2010	1	1	1	44	3	64	9	1	46	2	23	4	0	1	0	0	2	1	1	4	2	0	0	0	0	0	0	0	0		2	0	0	0	0	0	0	0	0		5	4	1	2	3	3	3	3
9	6/8/2010	1	1	1	37	1	64	9	2	0	2	10	17	0	2	2	2	3	3	4	4	2	0	0	0	0	0	0	0	0		2	0	0	0	0	0	0	0	0		6	6	1	2	3	3	2	3
9	6/8/2010	1	1	1	25	3	64	9	2	0	2	0	0	0	2	2	2	3	3	3	3	2	0	0	0	0	0	0	0	0		2	0	0	0	0	0	0	0	0		3	5	1	2	3	3	2	2
9	6/8/2010	1	1	1	49	1	64	9	2	0	2	0	0	0	2	2	2	1	1	2	4	2	0	0	0	0	0	0	0	0		2	0	0	0	0	0	0	0	0		6	1	1	2	3	3	3	3
9	6/8/2010	1	1	1	51	1	64	9	2	0	2	0	0	0	2	2	2	2	2	1	0	2	0	0	0	0	0	0	0	0		2	0	0	0	0	0	0	0	0		5	1	1	2	3	3	3	3
9	6/8/2010	1	1	1	48	4	64	9	2	0	2	5	22	0	4	0	0	2	2	3	3	2	0	0	0	0	0	0	0	0		2	0	0	0	0	0	0	0	0		2	1	1	2	3	3	3	1
22	6/8/2010	1	1	1	45	1	64	9	1	195	2	23	4	0	2	3	0	5	4	1	2	2	0	0	0	0	0	0	0	0		2	0	0	0	0	0	0	0	0		5	4	1	2	3	3	3	3
9	6/8/2010	1	1	1	28	4	64	9	2	0	2	21	6	0	2	2	2	1	1	3	4	2	0	0	0	0	0	0	0	0		2	0	0	0	0	0	0	0	0		5	1	1	2	3	3	2	3
9	6/8/2010	1	1	1	42	1	64	9	2	0	2	0	0	0	2	2	2	2	2	4	2	1	1	2	2	2	2	2	2	2		0	0	0	0	0	0	0	0	0		6	1	1	2	3	3	3	3
9	6/9/2010	1	1	1	35	1	64	9	2	0	2	12	15	0	2	1	0	1	1	2	3	2	0	0	0	0	0	0	0	0		2	0	0	0	0	0	0	0	0		3	3	1	2	3	3	2	2
9	6/9/2010	1	1	1	51	1	64	9	2	0	2	21	6	0	2	2	2	2	2	2	2	2	0	0	0	0	0	0	0	0		2	0	0	0	0	0	0	0	0		5	1	1	2	3	3	3	3
9	6/9/2010	1	1	1	36	1	64	9	0	0	2	17	10	0	2	1	0	2	2	4	2	2	0	0	0	0	0	0	0	0		2	0	0	0	0	0	0	0	0		6	1	1	2	3	3	2	3
18	6/9/2010	1	1	1	34	2	64	9	1	146	2	23	4	0	3	0	0	1	2	2	2	2	0	0	0	0	0	0	0	0		2	0	0	0	0	0	0	0	0		5	1	1	2	3	3	2	3
9	6/9/2010	1	1	1	39	2	64	9	2	0	2	15	12	0	4	0	0	1	1	2	3	2	0	0	0	0	0	0	0	0		2	0	0	0	0	0	0	0	0		3	6	1	2	3	3	2	2
9	6/9/2010	1	1	1	40	1	64	9	2	0	2	8	19	0	1	0	0	3	3	5	1	2	0	0	0	0	0	0	0	0		1	2	2	1	2	2	2	2	2		6	1	1	2	3	3	2	3
9	6/9/2010	1	1	1	54	3	64	9	2	0	2	10	17	0	2	2	2	1	1	2	2	2	0	0	0	0	0	0	0	0		2	0	0	0	0	0	0	0	0		6	6	1	2	3	3	3	3
9	6/9/2010	1	1	1	30	1	64	9	2	0	2	26	1	2	2	2	2	2	2	3	3	1	1	2	2	2	2	2	2	2		0	0	0	0	0	0	0	0	0		4	1	1	2	3	3	2	2
9	6/9/2010	1	1	1	37	1	64	9	2	0	2	27	,5	0	2	2	2	2	1	1	2	2	0	0	0	0	0	0	0	0		2	0	0	0	0	0	0	0	0		4	1	1	2	3	3	2	2
9	6/9/2010	1	1	1	46	5	64	9	2	0	2	24	3	0	1	0	0	2	2	4	3	2	0	0	0	0	0	0	0	0		2	0	0	0	0	0	0	0	0		3	2	1	1	3	3	3	2
9	6/9/2010	1	1	1	58	3	64	9	2	0	2	2	25	0	2	2	2	1	1	3	3	2	0	0	0	0	0	0	0	0		2	0	0	0	0	0	0	0	0		6	6	1	2	3	3	3	3
9	6/10/2010	1	1	1	46	2	64	9	2	0	2	15	12	0	1	0	0	1	1	1	3	2	0	0	0	0	0	0	0	0		1	2	1	2	2	2	2	2	1	allgemeiner momentaner gesunder Zustand - Pause	5	6	1	2	3	3	3	3
9	6/10/2010	1	1	1	51	3	64	9	2	0	2	24	3	0	1	0	0	5	0	6	3	2	0	0	0	0	0	0	0	0		2	0	0	0	0	0	0	0	0		5	6	1	2	3	3	3	3
9	6/10/2010	1	1	1	41	1	64	9	2	0	2	5	22	0	2	1	0	5	2	4	4	2	0	0	0	0	0	0	0	0		2	0	0	0	0	0	0	0	0		3	6	1	2	3	3	3	2
9	6/10/2010	1	1	1	44	4	64	9	2	0	2	27	,5	0	2	2	2	3	2	4	8	1	2	2	2	1	2	2	2	2		0	0	0	0	0	0	0	0	0		4	3	1	2	3	3	3	2
9	6/10/2010	1	1	1	40	1	64	9	2	0	2	0	0	0	4	0	0	2	3	4	3	2	0	0	0	0	0	0	0	0		2	0	0	0	0	0	0	0	0		6	3	1	2	3	3	2	3
9	6/10/2010	1	1	1	51	5	64	9	0	0	2	10	17	0	1	0	0	5	1	2	4	2	0	0	0	0	0	0	0	0		2	0	0	0	0	0	0	0	0		3	6	1	2	3	3	3	2
9	6/10/2010	1	1	1	29	4	64	9	2	0	2	20	7	0	2	2	2	2	2	4	6	1	1	1	1	2	1	2	2	2		0	0	0	0	0	0	0	0	0		6	1	1	2	3	3	2	3
9	6/10/2010	1	1	1	33	1	64	9	1	22	2	25	2	0	3	0	0	1	1	2	4	1	1	2	2	2	2	2	2	2		0	0	0	0	0	0	0	0	0		4	5	1	2	3	3	2	2
9	6/10/2010	1	1	1	54	1	64	9	2	0	2	4	23	0	2	2	2	1	1	2	3	2	0	0	0	0	0	0	0	0		0	0	0	0	0	0	0	0	0		3	1	1	2	3	3	3	2
9	6/10/2010	1	1	1	48	1	64	9	2	0	2	27	,5	0	2	2	2	1	1	2	3	1	1	2	2	2	2	2	2	2		0	0	0	0	0	0	0	0	0		6	1	1	2	3	3	3	3
9	6/10/2010	1	1	1	46	1	64	9	2	0	2	9	18	0	2	2	2	1	1	2	2	2	0	0	0	0	0	0	0	0		2	0	0	0	0	0	0	0	0		4	1	1	2	3	3	3	2
9	6/10/2010	1	1	1	44	4	64	9	2	0	2	10	17	0	3	0	0	1	1	2	2	2	0	0	0	0	0	0	0	0		2	0	0	0	0	0	0	0	0		6	2	1	2	3	3	3	3
9	6/10/2010	1	1	1	25	1	64	9	1	172	2	26	1	2	2	2	2	5	1	3	4	2	0	0	0	0	0	0	0	0		0	0	0	0	0	0	0	0	0		2	1	1	2	3	3	2	1
9	6/10/2010	1	1	1	50	1	64	9	2	0	2	17	10	0	2	2	2	1	1	2	4	2	0	0	0	0	0	0	0	0		2	0	0	0	0	0	0	0	0		6	1	1	2	3	3	3	3
9	6/10/2010	1	1	1	41	1	64	9	2	0	2	13	14	0	2	2	2	2	1	2	3	2	0	0	0	0	0	0	0	0		2	0	0	0	0	0	0	0	0		6	2	1	2	3	3	3	3
9	6/10/2010	1	1	1	17	4	64	9	2	0	2	26	1	2	2	2	2	2	2	3	8	1	2	2	1	2	2	2	2	2		0	0	0	0	0	0	0	0	0		2	5	1	1	3	3	1	1
9	6/10/2010	1	1	1	33	1	64	9	2	0	2	18	9	0	1	0	0	4	4	5	3	1	1	2	2	2	2	2	2	2		0	0	0	0	0	0	0	0	0		3	1	1	2	3	3	2	2
9	6/10/2010	1	1	1	31	1	64	9	2	0	2	22	5	0	2	3	0	2	1	1	3	2	0	0	0	0	0	0	0	0		2	0	0	0	0	0	0	0	0		4	1	1	2	3	3	2	2
9	6/10/2010	1	1	1	39	1	64	9	2	0	2	12	15	0	2	2	2	1	1	3	4	2	0	0	0	0	0	0	0	0		2	0	0	0	0	0	0	0	0		3	2	1	2	3	3	2	2
9	6/10/2010	1	1	1	43	1	64	9	2	0	2	0	0	0	1	0	0	2	1	2	2	2	0	0	0	0	0	0	0	0		2	0	0	0	0	0	0	0	0		6	1	1	2	3	3	3	3
9	6/10/2010	1	1	1	40	3	64	9	2	0	2	23	4	0	1	0	0	2	2	3	3	1	1	2	2	2	2	2	2	2		0	0	0	0	0	0	0	0	0		3	1	1	2	3	3	2	2
9	6/10/2010	1	1	1	34	1	64	9	2	0	2	0	0	0	1	0	0	1	1	1	0	2	0	0	0	0	0	0	0	0		2	0	0	0	0	0	0	0	0		4	2	1	2	3	3	2	2
9	6/10/2010	1	1	1	46	2	64	9	2	0	2	24	3	0	2	2	2	1	1	3	4	2	0	0	0	0	0	0	0	0		2	0	0	0	0	0	0	0	0		2	1	1	2	3	3	3	1
9	6/10/2010	1	1	1	50	4	64	9	2	0	2	20	7	0	4	0	0	1	1	3	3	2	0	0	0	0	0	0	0	0		2	0	0	0	0	0	0	0	0		3	1	1	2	3	3	3	2
22	6/10/2010	1	1	1	46	2	64	9	1	166	2	19	8	0	1	0	0	5	4	5	4	2	0	0	0	0	0	0	0	0		2	0	0	0	0	0	0	0	0		3	8	1	2	3	3	3	2
16	6/10/2010	1	1	1	26	2	64	9	1	142	2	26	1	2	2	1	0	1	2	3	8	1	2	2	2	2	2	2	2	1		0	0	0	0	0	0	0	0	0		5	5	1	2	3	3	2	3
9	6/10/2010	1	1	1	43	3	64	9	2	0	2	22	5	0	2	1	0	1	1	2	3	2	0	0	0	0	0	0	0	0		2	0	0	0	0	0	0	0	0		5	4	1	2	3	3	3	3
9	6/10/2010	1	1	1	42	1	64	9	2	0	2	21	6	0	2	1	0	3	4	5	3	2	0	0	0	0	0	0	0	0		2	0	0	0	0	0	0	0	0		4	1	1	2	3	3	3	2
9	6/10/2010	1	1	1	59	1	64	9	2	0	2	1	26	0	2	2	2	1	1	2	4	2	0	0	0	0	0	0	0	0		2	0	0	0	0	0	0	0	0		6	6	1	2	3	3	3	3
9	6/10/2010	1	1	1	32	1	64	9	2	0	2	27	,5	0	2	2	2	3	1	3	0	1	1	2	2	2	2	2	2	2		0	0	0	0	0	0	0	0	0		6	1	1	2	3	3	2	3
9	6/10/2010	1	1	1	33	5	64	9	2	0	2	27	,5	0	2	2	2	2	1	2	3	1	1	2	2	2	2	2	2	2		0	0	0	0	0	0	0	0	0		4	1	1	2	3	3	2	2
9	6/10/2010	1	1	1	30	1	64	9	2	0	2	16	11	0	2	1	0	2	1	3	3	2	0	0	0	0	0	0	0	0		2	0	0	0	0	0	0	0	0		4	5	1	2	3	3	2	2
9	6/10/2010	1	1	1	41	2	64	9	2	0	2	0	0	0	2	2	2	2	2	3	4	2	0	0	0	0	0	0	0	0		2	0	0	0	0	0	0	0	0		3	3	1	2	3	3	3	2
9	6/10/2010	1	1	1	46	0	64	9	2	0	2	26	1	2	2	2	2	1	1	2	3	1	1	2	2	2	2	2	2	2		0	0	0	0	0	0	0	0	0		6	3	1	1	3	3	3	3
9	6/10/2010	1	1	1	52	1	64	9	2	0	2	7	20	0	2	2	2	1	1	6	3	2	0	0	0	0	0	0	0	0		2	0	0	0	0	0	0	0	0		5	6	1	2	3	3	3	3
19	6/10/2010	1	1	1	38	2	64	9	1	147	2	24	3	0	2	2	2	4	3	3	4	1	1	2	2	2	2	2	2	2		0	0	0	0	0	0	0	0	0		5	1	1	2	3	3	2	3
9	6/10/2010	1	1	1	39	4	64	9	2	0	2	25	2	0	2	2	2	2	1	3	4	2	0	0	0	0	0	0	0	0		2	0	0	0	0	0	0	0	0		5	1	1	2	3	3	2	3
9	6/10/2010	1	1	1	40	3	64	9	2	0	2	25	2	0	2	2	2	2	2	3	4	1	1	2	2	2	2	2	2	2		0	0	0	0	0	0	0	0	0		3	1	1	2	3	3	2	2
9	6/10/2010	1	1	1	25	2	64	9	1	142	2	0	0	0	2	2	1	1	1	3	3	1	1	2	2	2	2	2	2	2		0	0	0	0	0	0	0	0	0		4	1	1	2	3	3	2	2
17	6/10/2010	1	1	1	53	2	64	9	1	143	2	8	19	0	1	0	0	1	1	3	2	1	2	2	2	2	1	2	2	2		0	0	0	0	0	0	0	0	0		3	6	1	2	3	3	3	2
9	6/10/2010	1	1	1	45	1	64	9	2	0	2	21	6	0	2	1	0	1	1	2	2	1	1	2	2	2	2	2	2	2		0	0	0	0	0	0	0	0	0		4	4	1	2	3	3	3	2
18	6/10/2010	1	1	1	26	1	64	9	1	146	2	25	2	0	2	2	1	1	1	2	3	1	1	2	2	2	2	2	2	2		0	0	0	0	0	0	0	0	0		3	3	1	2	3	3	2	2
9	6/11/2010	1	1	1	46	2	64	9	2	0	2	0	0	0	1	0	0	2	4	5	2	2	0	0	0	0	0	0	0	0		2	0	0	0	0	0	0	0	0		4	1	1	2	3	3	3	2
9	6/11/2010	1	1	1	24	1	64	9	0	0	2	27	,5	0	2	2	2	1	1	2	3	1	0	0	0	0	0	0	0	0		0	0	0	0	0	0	0	0	0		6	1	1	2	3	3	1	3
9	6/11/2010	1	1	1	46	5	64	9	2	0	2	11	16	0	2	2	2	2	1	2	4	2	0	0	0	0	0	0	0	0		2	0	0	0	0	0	0	0	0		5	7	1	2	3	3	3	3
9	6/11/2010	1	1	1	47	3	64	9	2	0	2	8	19	0	1	0	0	1	1	2	3	2	0	0	0	0	0	0	0	0		2	0	0	0	0	0	0	0	0		3	8	1	2	3	3	3	2
9	6/11/2010	1	1	1	47	4	64	9	2	0	2	17	10	0	3	0	0	1	1	2	4	2	0	0	0	0	0	0	0	0		2	0	0	0	0	0	0	0	0		6	1	1	2	3	3	3	3
9	6/11/2010	1	1	1	43	3	64	9	2	0	2	0	0	0	2	2	2	1	1	2	3	2	0	0	0	0	0	0	0	0		2	0	0	0	0	0	0	0	0		3	6	1	2	3	3	3	2
9	6/11/2010	1	1	1	41	1	64	9	2	0	2	0	0	0	3	0	0	1	1	3	3	2	0	0	0	0	0	0	0	0		2	0	0	0	0	0	0	0	0		6	1	1	2	3	3	3	3
9	6/11/2010	1	1	1	37	1	64	9	2	0	2	19	8	0	3	0	0	2	2	3	4	2	0	0	0	0	0	0	0	0		2	0	0	0	0	0	0	0	0		4	3	1	2	3	3	2	2
9	6/11/2010	1	1	1	44	5	64	9	2	0	2	16	11	0	2	1	0	1	1	2	3	2	0	0	0	0	0	0	0	0		2	0	0	0	0	0	0	0	0		3	1	1	2	3	3	3	2
9	6/11/2010	1	1	1	41	1	64	9	2	0	2	17	10	0	4	0	0	5	4	6	3	2	0	0	0	0	0	0	0	0		2	0	0	0	0	0	0	0	0		6	1	1	2	3	3	3	3
9	6/11/2010	1	1	1	37	3	64	9	2	0	2	13	14	0	3	0	0	5	5	6	3	2	0	0	0	0	0	0	0	0		2	0	0	0	0	0	0	0	0		6	3	1	2	3	3	2	3
4	6/11/2010	1	1	1	33	4	64	9	1	127	2	26	1	2	2	3	0	1	1	3	4	2	0	0	0	0	0	0	0	0		2	0	0	0	0	0	0	0	0		5	1	1	2	3	3	2	3
9	6/11/2010	1	1	1	40	1	64	9	2	0	2	17	10	0	4	0	0	1	1	2	4	2	0	0	0	0	0	0	0	0		2	0	0	0	0	0	0	0	0		4	1	1	1	3	3	2	2
9	6/11/2010	1	1	1	50	1	64	9	2	0	2	17	10	0	2	2	2	1	1	2	1	2	0	0	0	0	0	0	0	0		2	0	0	0	0	0	0	0	0		5	6	1	2	3	3	3	3
9	6/11/2010	1	1	1	48	3	64	9	2	0	2	0	0	0	4	0	0	2	1	2	3	2	0	0	0	0	0	0	0	0		2	0	0	0	0	0	0	0	0		4	4	1	2	3	3	3	2
8	6/11/2010	1	1	1	53	1	64	9	1	172	2	10	17	0	2	1	0	1	1	3	3	2	0	0	0	0	0	0	0	0		2	0	0	0	0	0	0	0	0		3	2	1	2	3	3	3	2
9	6/11/2010	1	1	1	40	1	64	9	2	0	2	25	2	0	2	2	2	2	2	3	3	1	1	1	2	2	2	2	2	2		0	0	0	0	0	0	0	0	0		6	1	1	2	3	3	2	3
9	6/11/2010	1	1	1	22	2	64	9	2	0	2	25	2	0	2	2	2	1	1	1	3	2	0	0	0	0	0	0	0	0		2	0	0	0	0	0	0	0	0		4	2	1	2	3	3	1	2
9	6/11/2010	1	1	1	35	0	64	9	2	0	2	17	10	0	3	0	0	5	5	3	3	2	0	0	0	0	0	0	0	0		2	0	0	0	0	0	0	0	0		2	4	1	1	3	3	2	1
9	6/11/2010	1	1	1	39	1	64	9	2	0	2	25	2	0	2	2	2	1	1	3	4	1	1	2	2	2	2	2	2	2		0	0	0	0	0	0	0	0	0		2	4	1	2	3	3	2	1
9	6/11/2010	1	1	1	36	1	64	9	2	0	2	22	5	0	2	3	0	2	1	2	3	1	1	2	2	2	2	2	2	2		0	0	0	0	0	0	0	0	0		4	1	1	2	3	3	2	2
9	6/11/2010	1	1	1	36	1	64	9	2	0	2	16	11	0	2	2	2	2	2	2	3	2	0	0	0	0	0	0	0	0		2	0	0	0	0	0	0	0	0		4	4	1	2	3	3	2	2
9	6/11/2010	1	1	1	47	0	64	9	2	0	2	20	7	0	2	2	2	1	1	2	0	2	0	0	0	0	0	0	0	0		2	0	0	0	0	0	0	0	0		3	8	1	2	3	3	3	2
9	6/11/2010	1	1	1	43	3	64	9	2	0	2	27	,5	0	2	2	2	2	1	1	3	2	0	0	0	0	0	0	0	0		2	0	0	0	0	0	0	0	0		3	1	1	1	3	3	3	2
9	6/11/2010	1	1	1	48	1	64	9	2	0	2	0	0	0	2	2	2	1	1	2	4	2	0	0	0	0	0	0	0	0		1	2	2	2	2	1	2	2	2		4	6	1	2	3	3	3	2
9	6/11/2010	1	1	1	40	1	64	9	2	0	2	12	15	0	1	0	0	5	2	3	4	2	0	0	0	0	0	0	0	0		2	0	0	0	0	0	0	0	0		3	6	1	1	3	3	2	2
9	6/11/2010	1	1	1	50	3	64	9	2	0	2	0	0	0	2	2	2	1	1	2	2	2	0	0	0	0	0	0	0	0		2	0	0	0	0	0	0	0	0		3	8	1	2	3	3	3	2
9	6/11/2010	1	1	1	44	1	64	9	2	0	2	11	16	0	1	0	0	2	2	3	3	2	0	0	0	0	0	0	0	0		2	0	0	0	0	0	0	0	0		2	6	1	2	3	3	3	1
9	6/11/2010	1	1	1	43	3	64	9	2	0	2	0	0	0	2	2	2	1	1	2	4	2	0	0	0	0	0	0	0	0		2	0	0	0	0	0	0	0	0		2	1	1	2	3	3	3	1
9	6/11/2010	1	1	1	48	1	64	9	2	0	2	0	0	0	1	0	0	2	2	2	3	2	0	0	0	0	0	0	0	0		2	0	0	0	0	0	0	0	0		0	0	1	2	3	3	3	0
9	6/11/2010	1	1	1	48	1	64	9	2	0	2	24	3	0	1	0	0	2	2	3	2	2	0	0	0	0	0	0	0	0		2	0	0	0	0	0	0	0	0		2	1	1	1	3	3	3	1
9	6/11/2010	1	1	1	35	1	64	9	2	0	2	19	8	0	2	1	0	1	1	2	4	2	0	0	0	0	0	0	0	0		2	0	0	0	0	0	0	0	0		4	1	1	2	3	3	2	2
9	6/11/2010	1	1	1	49	1	64	9	2	0	2	13	14	0	4	0	0	1	1	3	2	2	0	0	0	0	0	0	0	0		2	0	0	0	0	0	0	0	0		3	8	1	2	3	3	3	2
9	6/11/2010	1	1	1	24	1	64	9	2	0	2	26	1	2	4	0	0	1	1	2	4	1	1	2	2	2	2	2	2	2		0	0	0	0	0	0	0	0	0		2	1	1	2	3	3	1	1
9	6/11/2010	1	1	1	45	1	64	9	2	0	2	10	17	0	1	0	0	2	2	3	4	2	0	0	0	0	0	0	0	0		2	0	0	0	0	0	0	0	0		3	6	1	2	3	3	3	2
9	6/11/2010	1	1	1	45	3	64	9	2	0	2	0	0	0	1	0	0	2	1	2	2	2	0	0	0	0	0	0	0	0		2	0	0	0	0	0	0	0	0		3	4	1	2	3	3	3	2
9	6/11/2010	1	1	1	66	1	64	9	2	0	2	0	0	0	2	2	2	1	1	2	4	2	0	0	0	0	0	0	0	0		2	0	0	0	0	0	0	0	0		6	6	1	1	3	3	3	3
9	6/11/2010	1	1	1	65	5	64	9	2	0	2	0	0	0	1	0	0	0	0	0	4	2	0	0	0	0	0	0	0	0		2	0	0	0	0	0	0	0	0		5	6	1	0	3	3	3	3
9	6/11/2010	1	1	1	45	4	64	9	2	0	2	17	10	0	2	0	0	4	4	2	0	2	0	0	0	0	0	0	0	0		2	0	0	0	0	0	0	0	0		4	1	1	2	3	3	3	2
9	6/11/2010	1	1	1	48	1	64	9	2	0	2	0	0	0	2	1	0	1	1	3	6	2	0	0	0	0	0	0	0	0		1	0	0	0	0	0	0	0	0		5	1	1	1	3	3	3	3
9	6/11/2010	1	1	1	62	5	64	9	2	0	2	0	0	0	1	0	0	2	2	1	8	0	0	0	0	0	0	0	0	0		0	0	0	0	0	0	0	0	0		3	3	1	2	3	3	3	2
12	6/11/2010	1	1	1	34	3	64	9	1	83	2	25	2	0	1	0	0	1	2	1	3	2	0	0	0	0	0	0	0	0		2	0	0	0	0	0	0	0	0		5	1	1	2	3	3	2	3
9	6/11/2010	1	1	1	44	1	64	9	2	0	2	0	0	0	1	0	0	1	1	1	3	2	0	0	0	0	0	0	0	0		2	0	0	0	0	0	0	0	0		3	2	1	1	3	3	3	2
9	6/11/2010	1	1	1	40	0	64	9	1	10	2	12	15	0	2	2	2	1	1	1	2	2	0	0	0	0	0	0	0	0		2	0	0	0	0	0	0	0	0		5	1	1	2	3	3	2	3
9	6/11/2010	1	1	1	48	1	64	9	2	0	2	0	0	0	2	1	0	2	3	4	0	2	0	0	0	0	0	0	0	0		2	0	0	0	0	0	0	0	0		4	2	1	2	3	3	3	2
9	6/11/2010	1	1	1	31	2	64	9	0	0	2	23	4	0	2	2	2	2	1	2	3	2	0	0	0	0	0	0	0	0		2	0	0	0	0	0	0	0	0		5	3	1	2	3	3	2	3
9	6/11/2010	1	1	1	52	5	64	9	2	0	2	22	5	0	2	2	2	1	1	2	4	2	0	0	0	0	0	0	0	0		2	0	0	0	0	0	0	0	0		3	1	1	2	3	3	3	2
9	6/11/2010	1	1	1	44	1	64	9	2	0	2	2	25	0	3	0	0	2	2	4	3	2	0	0	0	0	0	0	0	0		2	0	0	0	0	0	0	0	0		6	6	1	2	3	3	3	3
9	6/12/2010	1	1	1	49	5	64	9	2	0	2	15	12	0	1	0	0	1	1	2	4	2	0	0	0	0	0	0	0	0		2	0	0	0	0	0	0	0	0		2	1	1	1	3	3	3	1
9	6/12/2010	1	1	1	24	1	64	9	1	142	2	25	2	0	2	2	2	2	3	6	8	1	2	1	2	2	2	2	2	2		0	0	0	0	0	0	0	0	0		5	2	1	2	3	3	1	3
9	6/12/2010	1	1	1	46	1	64	9	2	0	2	8	19	0	2	2	2	1	1	2	3	2	0	0	0	0	0	0	0	0		2	0	0	0	0	0	0	0	0		6	2	1	2	3	3	3	3
9	6/12/2010	1	1	1	49	3	64	9	1	10	2	2	25	0	2	2	2	1	1	2	3	2	0	0	0	0	0	0	0	0		2	0	0	0	0	0	0	0	0		3	1	1	2	3	3	3	2
9	6/12/2010	1	1	1	45	4	64	9	2	0	2	6	21	0	2	2	2	4	3	4	2	2	0	0	0	0	0	0	0	0		2	0	0	0	0	0	0	0	0		3	6	1	2	3	3	3	2
9	6/12/2010	1	1	1	34	1	64	9	2	0	2	0	0	0	2	2	2	1	1	3	2	2	0	0	0	0	0	0	0	0		2	0	0	0	0	0	0	0	0		6	1	1	2	3	3	2	3
9	6/12/2010	1	1	1	37	1	64	9	2	0	2	11	16	0	4	0	0	2	2	3	2	2	0	0	0	0	0	0	0	0		2	0	0	0	0	0	0	0	0		6	1	1	2	3	3	2	3
9	6/12/2010	1	1	1	41	3	64	9	2	0	2	10	17	0	2	2	2	1	1	2	4	2	0	0	0	0	0	0	0	0		2	0	0	0	0	0	0	0	0		1	1	1	2	3	3	3	1
5	6/12/2010	1	1	1	32	3	64	9	1	195	2	26	1	1	2	2	2	2	2	1	3	1	1	2	1	2	2	2	2	2		0	0	0	0	0	0	0	0	0		6	1	1	2	3	3	2	3
9	6/12/2010	1	1	1	44	1	64	9	2	0	2	0	0	0	4	0	0	3	3	5	3	2	0	0	0	0	0	0	0	0		2	0	0	0	0	0	0	0	0		6	3	1	2	3	3	3	3
9	6/12/2010	1	1	1	60	3	64	9	2	0	2	6	21	0	1	0	0	1	1	1	3	2	0	0	0	0	0	0	0	0		2	0	0	0	0	0	0	0	0		2	6	1	1	3	3	3	1
9	6/12/2010	1	1	1	39	2	64	9	2	0	2	24	3	0	2	2	2	1	1	5	3	2	0	0	0	0	0	0	0	0		2	0	0	0	0	0	0	0	0		3	8	1	2	3	3	2	2
9	6/12/2010	1	1	1	50	1	64	9	2	0	2	21	6	0	1	0	0	1	1	2	3	2	0	0	0	0	0	0	0	0		2	0	0	0	0	0	0	0	0		2	8	1	1	3	3	3	1
9	6/12/2010	1	1	1	54	3	64	9	2	0	2	23	4	0	2	2	2	1	1	3	3	1	1	2	2	2	2	2	2	2		0	0	0	0	0	0	0	0	0		6	1	1	1	3	3	3	3
9	6/12/2010	1	1	1	35	1	64	9	2	0	2	24	3	0	4	0	0	1	2	4	4	2	0	0	0	0	0	0	0	0		2	0	0	0	0	0	0	0	0		6	1	1	1	3	3	2	3
9	6/12/2010	1	1	1	53	1	64	9	2	0	2	0	0	0	3	0	0	1	1	2	3	2	0	0	0	0	0	0	0	0		2	0	0	0	0	0	0	0	0		3	1	1	1	3	3	3	2
9	6/12/2010	1	1	1	45	5	64	9	2	0	2	23	4	0	1	0	0	5	2	3	3	2	0	0	0	0	0	0	0	0		2	0	0	0	0	0	0	0	0		3	2	1	2	3	3	3	2
9	6/12/2010	1	1	1	43	4	64	9	2	0	2	22	5	0	2	2	2	1	1	2	3	1	1	2	2	2	2	2	2	2		0	0	0	0	0	0	0	0	0		2	1	1	2	3	3	3	1
9	6/12/2010	1	1	1	54	2	64	9	2	0	2	0	0	0	4	0	0	2	1	1	3	2	0	0	0	0	0	0	0	0		2	0	0	0	0	0	0	0	0		4	6	1	2	3	3	3	2
9	6/12/2010	1	1	1	36	4	64	9	2	0	2	0	0	0	1	0	0	5	4	5	3	1	2	2	1	2	2	2	2	2		0	0	0	0	0	0	0	0	0		5	1	1	2	3	3	2	3
9	6/12/2010	1	1	1	51	3	64	9	2	0	2	14	13	0	2	1	0	1	1	1	3	2	0	0	0	0	0	0	0	0		2	0	0	0	0	0	0	0	0		5	2	1	2	3	3	3	3
9	6/12/2010	1	1	1	40	1	64	9	2	0	2	1	26	0	2	2	2	1	1	2	4	2	0	0	0	0	0	0	0	0		2	0	0	0	0	0	0	0	0		4	6	1	2	3	3	2	2
9	6/12/2010	1	1	1	19	3	64	9	2	0	2	25	2	0	2	2	2	2	2	3	2	2	0	0	0	0	0	0	0	0		1	2	2	2	2	1	2	1	2		3	4	1	2	3	3	1	2
9	6/12/2010	1	1	1	34	4	64	9	1	42	2	26	1	2	1	0	0	3	2	4	8	1	2	2	1	1	1	2	2	2		0	0	0	0	0	0	0	0	0		4	1	1	1	3	3	2	2
9	6/12/2010	1	1	1	48	1	64	9	2	0	2	23	4	0	2	2	2	2	2	3	4	1	1	2	2	2	2	2	2	2		0	0	0	0	0	0	0	0	0		4	1	1	2	3	3	3	2
9	6/12/2010	1	1	1	34	1	64	9	2	0	2	25	2	0	4	0	0	1	1	5	3	1	1	2	2	2	2	2	2	2		0	0	0	0	0	0	0	0	0		5	1	1	2	3	3	2	3
9	6/13/2010	1	1	1	22	4	64	9	2	0	2	19	8	0	3	0	0	2	3	3	3	1	1	2	1	2	2	2	2	2		0	0	0	0	0	0	0	0	0		3	3	1	2	3	3	1	2
9	6/13/2010	1	1	1	35	1	64	9	2	0	2	24	3	0	2	2	2	3	2	2	4	2	0	0	0	0	0	0	0	0		2	0	0	0	0	0	0	0	0		6	3	1	2	3	3	2	3
9	6/13/2010	1	1	1	56	1	64	9	2	0	2	23	4	0	2	2	2	1	1	1	3	2	0	0	0	0	0	0	0	0		2	0	0	0	0	0	0	0	0		2	1	1	2	3	3	3	1
9	6/13/2010	1	1	1	46	4	64	9	2	0	2	25	2	0	2	1	0	1	1	2	4	2	0	0	0	0	0	0	0	0		2	0	0	0	0	0	0	0	0		3	8	1	1	3	3	3	2
9	6/13/2010	1	1	1	44	1	64	9	2	0	2	22	5	0	3	0	0	4	1	1	3	2	0	0	0	0	0	0	0	0		2	0	0	0	0	0	0	0	0		6	1	1	2	3	3	3	3
9	6/13/2010	1	1	1	48	1	64	9	1	64	2	0	0	0	1	0	0	1	3	3	3	2	0	0	0	0	0	0	0	0		2	0	0	0	0	0	0	0	0		4	2	1	2	3	3	3	2
9	6/13/2010	1	1	1	42	3	64	9	2	0	2	17	10	0	2	2	2	1	1	1	3	1	1	2	2	2	2	2	2	2		0	0	0	0	0	0	0	0	0		2	1	1	2	3	3	3	1
9	6/13/2010	1	1	1	22	2	64	9	2	0	2	26	1	2	2	2	2	2	1	2	4	2	0	0	0	0	0	0	0	0		2	0	0	0	0	0	0	0	0		4	8	1	2	3	3	1	2
9	6/13/2010	1	1	1	43	2	64	9	1	142	2	0	0	0	1	0	0	2	2	4	4	1	1	2	2	2	2	2	2	2		0	0	0	0	0	0	0	0	0		4	1	1	2	3	3	3	2
9	6/13/2010	1	1	1	52	1	64	9	2	0	2	21	6	0	2	2	2	1	1	2	3	2	0	0	0	0	0	0	0	0		2	0	0	0	0	0	0	0	0		6	3	1	2	3	3	3	3
9	6/13/2010	1	1	1	29	4	64	9	2	0	2	21	6	0	2	2	2	5	5	6	3	1	1	2	2	2	2	2	2	2		0	0	0	0	0	0	0	0	0		4	1	1	2	3	3	2	2
9	6/13/2010	1	1	1	50	5	64	9	2	0	2	0	0	0	2	2	2	1	1	2	4	2	0	0	0	0	0	0	0	0		2	0	0	0	0	0	0	0	0		3	1	1	1	3	3	3	2
9	6/13/2010	1	1	1	30	3	64	9	1	83	2	26	1	2	3	0	0	1	1	2	4	1	1	1	2	1	1	2	2	2		0	0	0	0	0	0	0	0	0		5	1	1	2	3	3	2	3
9	6/13/2010	1	1	1	66	4	64	9	2	0	2	8	19	0	2	2	2	1	1	2	4	2	0	0	0	0	0	0	0	0		2	0	0	0	0	0	0	0	0		6	3	1	2	3	3	3	3
9	6/13/2010	1	1	1	43	1	64	9	2	0	2	17	10	0	1	0	0	1	1	2	0	2	0	0	0	0	0	0	0	0		2	0	0	0	0	0	0	0	0		5	1	1	1	3	3	3	3
9	6/13/2010	1	1	1	41	4	64	9	1	161	2	26	1	2	2	2	2	1	1	3	4	1	1	2	2	2	2	2	2	2		0	0	0	0	0	0	0	0	0		6	1	1	1	3	3	3	3
9	6/13/2010	1	1	1	46	2	64	9	2	0	2	22	5	0	2	2	2	1	1	2	4	1	1	2	2	2	2	2	2	2		0	0	0	0	0	0	0	0	0		5	1	1	2	3	3	3	3
9	6/14/2010	1	1	1	51	0	64	9	2	0	2	0	0	0	1	0	0	4	4	5	4	2	0	0	0	0	0	0	0	0		2	0	0	0	0	0	0	0	0		6	6	1	2	3	3	3	3
9	6/14/2010	1	1	1	31	1	64	9	2	0	2	17	10	0	2	2	2	3	1	2	2	2	0	0	0	0	0	0	0	0		2	0	0	0	0	0	0	0	0		6	1	1	2	3	3	2	3
5	6/14/2010	1	1	1	33	2	64	9	1	177	2	25	2	0	1	0	0	2	2	2	4	2	0	0	0	0	0	0	0	0		2	0	0	0	0	0	0	0	0		6	4	1	2	3	3	2	3
9	6/14/2010	1	1	1	53	5	64	9	1	64	2	9	18	0	1	0	0	5	5	6	3	2	0	0	0	0	0	0	0	0		2	0	0	0	0	0	0	0	0		2	1	1	1	3	3	3	1
9	6/14/2010	1	1	1	22	1	64	9	2	0	2	27	,5	0	2	2	2	5	5	2	8	1	2	2	1	2	2	2	2	2		0	0	0	0	0	0	0	0	0		4	1	1	2	3	3	1	2
9	6/14/2010	1	1	1	42	5	64	9	2	0	2	9	18	0	2	1	0	3	3	1	5	2	0	0	0	0	0	0	0	0		2	0	0	0	0	0	0	0	0		3	6	1	2	3	3	3	2
9	6/14/2010	1	1	1	29	1	64	9	2	0	2	19	8	0	2	2	2	1	1	2	2	2	0	0	0	0	0	0	0	0		2	0	0	0	0	0	0	0	0		4	5	1	2	3	3	2	2
8	6/14/2010	1	1	1	48	2	64	9	1	59	2	0	0	0	1	0	0	3	3	1	2	2	0	0	0	0	0	0	0	0		2	0	0	0	0	0	0	0	0		2	3	1	2	3	3	3	1
9	6/14/2010	1	1	1	33	1	64	9	2	0	2	25	2	0	2	2	2	2	1	3	2	1	1	1	2	2	2	2	2	2		0	0	0	0	0	0	0	0	0		4	4	1	2	3	3	2	2
5	6/14/2010	1	1	1	47	1	64	9	1	190	2	5	22	0	1	0	0	5	5	5	3	2	0	0	0	0	0	0	0	0		2	0	0	0	0	0	0	0	0		6	3	1	2	3	3	3	3
9	6/14/2010	1	1	1	44	3	64	9	2	0	2	22	5	0	2	1	0	5	5	6	3	2	0	0	0	0	0	0	0	0		2	0	0	0	0	0	0	0	0		2	6	1	2	3	3	3	1
9	6/14/2010	1	1	1	39	5	64	9	1	183	2	21	6	0	2	1	0	2	2	1	4	2	0	0	0	0	0	0	0	0		2	0	0	0	0	0	0	0	0		3	2	1	2	3	3	2	2
9	6/14/2010	1	1	1	39	2	64	9	2	0	2	24	3	0	3	0	0	1	1	2	3	1	1	2	2	2	2	2	2	2		0	0	0	0	0	0	0	0	0		3	1	1	2	3	3	2	2
9	6/14/2010	1	1	1	33	3	64	9	2	0	2	27	,5	0	1	0	0	4	2	5	3	2	0	0	0	0	0	0	0	0		2	0	0	0	0	0	0	0	0		5	1	1	2	3	3	2	3
9	6/14/2010	1	1	1	31	2	64	9	2	0	2	23	4	0	2	1	0	2	2	3	3	2	0	0	0	0	0	0	0	0		2	0	0	0	0	0	0	0	0		4	5	1	2	3	3	2	2
5	6/15/2010	1	1	1	61	0	64	9	1	195	2	10	17	0	2	2	2	2	2	6	3	2	0	0	0	0	0	0	0	0		2	0	0	0	0	0	0	0	0		6	3	1	2	3	3	3	3
9	6/15/2010	1	1	1	47	4	64	9	2	0	2	0	0	0	2	2	2	2	2	3	2	2	0	0	0	0	0	0	0	0		2	0	0	0	0	0	0	0	0		4	6	1	2	3	3	3	2
9	6/15/2010	1	1	1	49	1	64	9	2	0	2	0	0	0	4	0	0	5	5	1	5	2	0	0	0	0	0	0	0	0		2	0	0	0	0	0	0	0	0		6	6	1	1	3	3	3	3
9	6/15/2010	1	1	1	44	2	64	9	2	0	2	10	17	0	1	0	0	2	3	4	4	2	0	0	0	0	0	0	0	0		2	0	0	0	0	0	0	0	0		3	6	1	2	3	3	3	2
9	6/15/2010	1	1	1	34	1	64	9	2	0	2	22	5	0	1	0	0	2	2	3	4	1	1	2	2	2	2	2	2	2		0	0	0	0	0	0	0	0	0		3	1	1	2	3	3	2	2
9	6/15/2010	1	1	1	31	1	64	9	2	0	2	26	1	2	2	2	2	2	1	3	4	1	1	2	2	2	2	2	2	2		0	0	0	0	0	0	0	0	0		4	3	1	2	3	3	2	2
9	6/15/2010	1	1	1	40	1	64	9	2	0	2	0	0	0	2	2	2	4	5	5	2	2	0	0	0	0	0	0	0	0		2	0	0	0	0	0	0	0	0		4	1	1	2	3	3	2	2
9	6/15/2010	1	1	1	48	3	64	9	2	0	2	0	0	0	2	1	0	2	1	4	4	2	0	0	0	0	0	0	0	0		2	0	0	0	0	0	0	0	0		3	6	1	2	3	3	3	2
9	6/15/2010	1	1	1	40	1	64	9	2	0	2	17	10	0	2	2	2	1	1	2	3	2	0	0	0	0	0	0	0	0		2	0	0	0	0	0	0	0	0		3	2	1	2	3	3	2	2
9	6/15/2010	1	1	1	54	1	64	9	2	0	2	6	21	0	2	2	2	1	0	3	4	2	0	0	0	0	0	0	0	0		2	0	0	0	0	0	0	0	0		6	1	1	2	3	3	3	3
9	6/15/2010	1	1	1	44	1	64	9	2	0	2	12	15	0	2	2	2	2	2	3	2	2	0	0	0	0	0	0	0	0		2	0	0	0	0	0	0	0	0		3	3	1	2	3	3	3	2
9	6/15/2010	1	1	1	33	1	64	9	2	0	2	19	8	0	2	2	2	1	1	3	4	2	0	0	0	0	0	0	0	0		2	0	0	0	0	0	0	0	0		4	1	1	2	3	3	2	2
9	6/15/2010	1	1	1	41	1	64	9	2	0	2	18	9	0	3	0	0	2	1	1	3	2	0	0	0	0	0	0	0	0		2	0	0	0	0	0	0	0	0		6	1	1	2	3	3	3	3
5	6/15/2010	1	1	1	39	3	64	9	1	195	2	0	0	0	2	2	2	1	1	2	0	2	0	0	0	0	0	0	0	0		2	0	0	0	0	0	0	0	0		6	1	1	2	3	3	2	3
9	6/15/2010	1	1	1	43	0	64	9	2	0	2	16	11	0	3	0	0	2	5	6	4	2	0	0	0	0	0	0	0	0		2	0	0	0	0	0	0	0	0		4	1	1	2	3	3	3	2
9	6/15/2010	1	1	1	31	1	64	9	2	0	2	22	5	0	3	0	0	1	1	2	2	2	0	0	0	0	0	0	0	0		2	0	0	0	0	0	0	0	0		4	1	1	2	3	3	2	2
9	6/15/2010	1	1	1	52	1	64	9	2	0	2	2	25	0	2	2	2	1	1	2	3	2	0	0	0	0	0	0	0	0		2	0	0	0	0	0	0	0	0		4	6	1	2	3	3	3	2
9	6/15/2010	1	1	1	47	1	64	9	2	0	2	21	6	0	2	2	2	1	1	2	3	2	0	0	0	0	0	0	0	0		2	0	0	0	0	0	0	0	0		6	1	1	2	3	3	3	3
9	6/16/2010	1	1	1	34	1	64	9	2	0	2	19	8	0	2	2	2	2	2	3	2	2	0	0	0	0	0	0	0	0		2	0	0	0	0	0	0	0	0		0	0	1	2	3	3	2	0
9	6/16/2010	1	1	1	45	1	64	9	2	0	2	4	23	0	2	2	2	1	1	3	2	2	0	0	0	0	0	0	0	0		2	0	0	0	0	0	0	0	0		3	6	1	2	3	3	3	2
9	6/16/2010	1	1	1	38	1	64	9	2	0	2	14	13	0	1	0	0	5	4	5	4	2	0	0	0	0	0	0	0	0		2	0	0	0	0	0	0	0	0		3	2	1	2	3	3	2	2
9	6/16/2010	1	1	1	28	1	64	9	2	0	2	26	1	1	1	0	0	2	2	3	3	1	1	2	2	2	2	2	2	2		0	0	0	0	0	0	0	0	0		3	1	1	2	3	3	2	2
9	6/16/2010	1	1	1	48	1	64	9	2	0	2	20	7	0	2	2	2	1	1	3	4	2	0	0	0	0	0	0	0	0		2	0	0	0	0	0	0	0	0		6	3	1	2	3	3	3	3
9	6/16/2010	1	1	1	51	1	64	9	2	0	2	18	9	0	3	0	0	2	2	6	3	2	0	0	0	0	0	0	0	0		2	0	0	0	0	0	0	0	0		6	2	1	2	3	3	3	3
9	6/16/2010	1	1	1	32	1	64	9	2	0	2	26	1	2	2	1	0	1	1	2	2	1	1	2	2	2	2	2	2	2		0	0	0	0	0	0	0	0	0		6	1	1	2	3	3	2	3
9	6/16/2010	1	1	1	25	4	64	9	1	56	2	19	8	0	1	0	0	4	4	1	6	2	0	0	0	0	0	0	0	0		2	0	0	0	0	0	0	0	0		1	7	1	1	3	3	2	1
9	6/17/2010	1	1	1	27	1	64	9	2	0	2	24	3	0	1	0	0	1	1	2	2	2	0	0	0	0	0	0	0	0		2	0	0	0	0	0	0	0	0		4	5	1	2	3	3	2	2
9	6/17/2010	1	1	1	53	1	64	9	2	0	2	0	0	0	2	2	2	1	1	2	4	1	1	2	2	2	2	2	2	2		0	0	0	0	0	0	0	0	0		6	3	1	2	3	3	3	3
9	6/17/2010	1	1	1	39	3	64	9	2	0	2	27	,5	0	2	3	0	0	0	2	4	2	0	0	0	0	0	0	0	0		2	0	0	0	0	0	0	0	0		3	6	1	2	3	3	2	2
9	6/17/2010	1	1	1	45	2	64	9	2	0	2	15	12	0	1	0	0	2	2	4	4	2	0	0	0	0	0	0	0	0		2	0	0	0	0	0	0	0	0		4	1	1	2	3	3	3	2
9	6/17/2010	1	1	1	58	3	64	9	2	0	2	0	0	0	2	2	2	1	1	2	3	2	0	0	0	0	0	0	0	0		2	0	0	0	0	0	0	0	0		4	1	1	1	3	3	3	2
9	6/17/2010	1	1	1	26	3	64	9	2	0	2	24	3	0	1	0	0	2	2	4	3	2	0	0	0	0	0	0	0	0		2	0	0	0	0	0	0	0	0		4	1	1	2	3	3	2	2
9	6/17/2010	1	1	1	48	2	64	9	2	0	2	27	,5	0	2	2	2	1	1	2	3	2	0	0	0	0	0	0	0	0		2	0	0	0	0	0	0	0	0		2	3	1	2	3	3	3	1
5	6/17/2010	1	1	1	36	2	64	9	1	0	2	23	4	0	1	0	0	2	2	3	6	1	1	2	2	2	2	2	2	2		0	0	0	0	0	0	0	0	0		6	1	1	2	3	3	2	3
9	6/17/2010	1	1	1	39	4	64	9	2	0	2	16	11	0	3	0	0	3	3	5	4	2	0	0	0	0	0	0	0	0		2	0	0	0	0	0	0	0	0		3	6	1	2	3	3	2	2
9	6/17/2010	1	1	1	56	2	64	9	2	0	2	22	5	0	2	2	2	1	1	2	4	2	0	0	0	0	0	0	0	0		2	0	0	0	0	0	0	0	0		3	7	1	2	3	3	3	2
9	6/18/2010	1	1	1	45	2	64	9	2	0	2	0	0	0	3	0	0	1	1	3	3	2	0	0	0	0	0	0	0	0		2	0	0	0	0	0	0	0	0		2	6	1	2	3	3	3	1
9	6/18/2010	1	1	1	37	1	64	9	2	0	2	0	0	0	2	2	2	1	1	2	2	2	0	0	0	0	0	0	0	0		2	0	0	0	0	0	0	0	0		6	3	1	2	3	3	2	3
9	6/18/2010	1	1	1	47	1	64	9	2	0	2	0	0	0	0	0	0	1	1	3	3	2	0	0	0	0	0	0	0	0		2	0	0	0	0	0	0	0	0		3	2	1	2	3	3	3	2
9	6/18/2010	1	1	1	50	1	64	9	2	0	2	2	25	0	2	2	2	1	1	2	3	2	0	0	0	0	0	0	0	0		2	0	0	0	0	0	0	0	0		4	6	1	2	3	3	3	2
8	6/18/2010	1	1	1	35	2	64	9	1	59	2	17	10	0	2	2	2	1	1	6	2	2	0	0	0	0	0	0	0	0		2	0	0	0	0	0	0	0	0		5	1	1	2	3	3	2	3
9	6/18/2010	1	1	1	25	2	64	9	2	0	2	27	,5	0	2	2	2	1	1	2	3	1	1	2	2	2	2	2	2	2		0	0	0	0	0	0	0	0	0		6	3	1	2	3	3	2	3
9	6/18/2010	1	1	1	35	1	64	9	2	0	2	18	9	0	1	0	0	5	5	6	3	2	0	0	0	0	0	0	0	0		2	0	0	0	0	0	0	0	0		6	6	1	2	3	3	2	3
9	6/18/2010	1	1	1	56	0	64	9	2	0	2	6	21	0	2	2	2	1	1	2	2	2	0	0	0	0	0	0	0	0		2	0	0	0	0	0	0	0	0		3	4	1	2	3	3	3	2
9	6/18/2010	1	1	1	35	2	64	9	2	0	2	24	3	0	3	0	0	1	1	2	2	2	0	0	0	0	0	0	0	0		2	0	0	0	0	0	0	0	0		2	7	1	2	3	3	2	1
18	6/18/2010	1	1	1	27	1	64	9	1	146	2	26	1	2	1	0	0	2	2	1	5	1	1	2	2	2	1	2	2	2		0	0	0	0	0	0	0	0	0		5	1	1	2	3	3	2	3
9	6/18/2010	1	1	1	27	1	64	9	2	0	2	25	2	0	4	0	0	1	1	2	3	1	1	2	2	2	2	2	2	2		0	0	0	0	0	0	0	0	0		3	1	1	2	3	3	2	2
9	6/18/2010	1	1	1	25	1	64	9	2	0	2	25	2	0	1	0	0	1	1	2	2	2	0	0	0	0	0	0	0	0		2	0	0	0	0	0	0	0	0		2	1	1	2	3	3	2	1
9	6/18/2010	1	1	1	48	1	64	9	2	0	2	0	0	0	2	2	2	1	1	2	3	2	0	0	0	0	0	0	0	0		2	0	0	0	0	0	0	0	0		5	3	1	2	3	3	3	3
9	6/18/2010	1	1	1	32	2	64	9	2	0	2	19	8	0	1	0	0	2	2	3	2	1	1	2	2	2	1	2	2	2		0	0	0	0	0	0	0	0	0		2	2	1	2	3	3	2	1
22	6/18/2010	1	1	1	20	1	64	9	1	24	2	27	,5	0	2	2	2	1	2	3	3	1	2	2	2	2	2	2	1	2		0	0	0	0	0	0	0	0	0		2	3	1	2	3	3	1	1
9	6/18/2010	1	1	1	26	3	64	9	2	0	2	21	6	0	2	2	2	4	4	5	3	2	0	0	0	0	0	0	0	0		2	0	0	0	0	0	0	0	0		2	4	1	2	3	3	2	1
9	6/18/2010	1	1	1	42	1	64	9	1	64	2	7	20	0	2	1	0	2	1	2	4	2	0	0	0	0	0	0	0	0		2	0	0	0	0	0	0	0	0		6	3	1	2	3	3	3	3
9	6/18/2010	1	1	1	47	0	64	9	2	0	2	0	0	0	2	2	2	1	1	2	3	2	0	0	0	0	0	0	0	0		2	0	0	0	0	0	0	0	0		2	1	1	2	3	3	3	1
9	6/18/2010	1	1	1	35	1	64	9	2	0	2	22	5	0	2	2	2	1	1	2	4	2	0	0	0	0	0	0	0	0		2	0	0	0	0	0	0	0	0		3	1	1	2	3	3	2	2
9	6/18/2010	1	1	1	34	4	64	9	2	0	2	0	0	0	2	1	0	1	1	2	3	2	0	0	0	0	0	0	0	0		2	0	0	0	0	0	0	0	0		6	3	1	2	3	3	2	3
9	6/18/2010	1	1	1	45	2	64	9	2	0	2	7	20	0	1	0	0	2	2	3	3	2	0	0	0	0	0	0	0	0		2	0	0	0	0	0	0	0	0		3	2	1	2	3	3	3	2
9	6/18/2010	1	1	1	29	1	64	9	2	0	2	24	3	0	2	2	2	1	1	2	4	1	1	2	2	2	2	2	2	2		0	0	0	0	0	0	0	0	0		4	2	1	2	3	3	2	2
9	6/18/2010	1	1	1	41	2	64	9	2	0	2	0	0	0	1	0	0	1	1	2	3	2	0	0	0	0	0	0	0	0		2	0	0	0	0	0	0	0	0		3	1	1	2	3	3	3	2
9	6/18/2010	1	1	1	47	4	64	9	2	0	2	25	2	0	2	2	2	1	1	2	3	2	0	0	0	0	0	0	0	0		2	0	0	0	0	0	0	0	0		3	1	1	0	3	3	3	2
9	6/18/2010	1	1	1	46	1	64	9	1	127	2	9	18	0	1	0	0	4	4	2	1	2	0	0	0	0	0	0	0	0		2	0	0	0	0	0	0	0	0		4	3	1	2	3	3	3	2
9	6/18/2010	1	1	1	39	1	64	9	2	0	2	7	20	0	1	0	0	1	3	5	2	2	0	0	0	0	0	0	0	0		2	0	0	0	0	0	0	0	0		3	8	1	2	3	3	2	2
9	6/18/2010	1	1	1	23	1	64	9	1	64	2	27	,5	0	4	0	0	2	2	2	4	1	2	2	1	2	2	2	2	1		0	0	0	0	0	0	0	0	0		3	1	1	2	3	3	1	2
9	6/18/2010	1	1	1	22	1	64	9	2	0	2	0	0	0	2	2	2	1	1	2	3	1	1	2	2	2	2	2	2	2		0	0	0	0	0	0	0	0	0		3	1	1	2	3	3	1	2
9	6/18/2010	1	1	1	43	4	64	9	2	0	2	19	8	0	2	2	2	1	1	2	3	2	0	0	0	0	0	0	0	0		2	0	0	0	0	0	0	0	0		3	2	1	2	3	3	3	2
9	6/18/2010	1	1	1	32	4	64	9	1	142	2	21	6	0	1	0	0	2	1	2	3	2	0	0	0	0	0	0	0	0		2	0	0	0	0	0	0	0	0		3	1	1	2	3	3	2	2
9	6/18/2010	1	1	1	45	1	64	9	2	0	2	0	0	0	3	0	0	1	2	3	0	2	0	0	0	0	0	0	0	0		2	0	0	0	0	0	0	0	0		6	8	1	1	3	3	3	3
9	6/18/2010	1	1	1	55	2	64	9	2	0	2	12	15	0	3	0	0	2	2	1	3	2	0	0	0	0	0	0	0	0		2	0	0	0	0	0	0	0	0		2	7	1	1	3	3	3	1
9	6/18/2010	1	1	1	34	2	64	9	2	0	2	0	0	0	3	0	0	2	1	1	4	1	1	2	2	2	2	2	2	2		0	0	0	0	0	0	0	0	0		6	5	1	2	3	3	2	3
9	6/18/2010	1	1	1	24	0	64	9	2	0	2	19	8	0	3	0	0	2	2	3	0	2	0	0	0	0	0	0	0	0		1	2	2	2	2	2	2	2	1	Starke Schmerzen	2	4	1	2	3	3	1	1
9	6/18/2010	1	1	1	29	3	64	9	2	0	2	24	3	0	4	0	0	0	1	1	3	2	0	0	0	0	0	0	0	0		2	0	0	0	0	0	0	0	0		2	7	1	2	3	3	2	1
9	6/18/2010	1	1	1	30	4	64	9	2	0	2	24	3	0	1	0	0	2	3	3	3	2	0	0	0	0	0	0	0	0		2	0	0	0	0	0	0	0	0		3	1	1	2	3	3	2	2
9	6/18/2010	1	1	1	27	3	64	9	2	0	2	24	3	0	3	0	0	1	1	2	5	1	1	2	2	2	2	2	2	2		0	0	0	0	0	0	0	0	0		2	4	1	2	3	3	2	1
9	6/18/2010	1	1	1	38	4	64	9	2	0	2	24	3	0	2	2	2	1	1	2	4	2	0	0	0	0	0	0	0	0		2	0	0	0	0	0	0	0	0		4	1	1	1	3	3	2	2
9	6/18/2010	1	1	1	30	3	64	9	2	0	2	25	2	0	1	0	0	3	3	5	4	2	0	0	0	0	0	0	0	0		2	0	0	0	0	0	0	0	0		4	1	1	2	3	3	2	2
9	6/18/2010	1	1	1	27	1	64	9	2	0	2	24	3	0	2	2	2	1	1	2	4	1	1	1	2	2	2	2	2	2		0	0	0	0	0	0	0	0	0		4	5	1	2	3	3	2	2
9	6/18/2010	1	1	1	58	1	64	9	2	0	2	12	15	0	2	2	2	1	1	2	3	2	0	0	0	0	0	0	0	0		2	0	0	0	0	0	0	0	0		4	6	1	2	3	3	3	2
9	6/18/2010	1	1	1	51	1	64	9	2	0	2	2	25	0	1	0	0	1	1	1	1	2	0	0	0	0	0	0	0	0		2	0	0	0	0	0	0	0	0		4	6	1	2	3	3	3	2
9	6/18/2010	1	1	1	43	1	64	9	2	0	2	21	6	0	1	0	0	1	5	3	3	2	0	0	0	0	0	0	0	0		2	0	0	0	0	0	0	0	0		4	4	1	2	3	3	3	2
9	6/18/2010	1	1	1	35	1	64	9	2	0	2	19	8	0	2	2	2	1	1	2	3	2	0	0	0	0	0	0	0	0		2	0	0	0	0	0	0	0	0		3	1	1	2	3	3	2	2
9	6/18/2010	1	1	1	43	1	64	9	2	0	2	21	6	0	2	3	0	2	1	2	4	2	0	0	0	0	0	0	0	0		2	0	0	0	0	0	0	0	0		5	3	1	2	3	3	3	3
9	6/18/2010	1	1	1	27	3	64	9	2	0	2	20	7	0	2	2	2	1	1	2	4	1	1	2	2	2	2	2	2	2		0	0	0	0	0	0	0	0	0		3	1	1	2	3	3	2	2
9	6/18/2010	1	1	1	35	3	64	9	2	0	2	4	23	0	2	2	2	1	2	2	4	2	0	0	0	0	0	0	0	0		2	0	0	0	0	0	0	0	0		1	6	1	2	3	3	2	1
9	6/18/2010	1	1	1	21	2	64	9	2	0	2	22	5	0	2	3	0	1	1	2	4	1	1	2	2	2	2	2	1	2		0	0	0	0	0	0	0	0	0		3	5	1	2	3	3	1	2
9	6/18/2010	1	1	1	42	1	64	9	2	0	2	19	8	0	2	1	0	1	1	3	3	2	0	0	0	0	0	0	0	0		2	0	0	0	0	0	0	0	0		3	4	1	2	3	3	3	2
4	6/18/2010	1	1	1	57	5	64	9	1	127	2	16	11	0	1	0	0	1	1	3	4	2	0	0	0	0	0	0	0	0		2	0	0	0	0	0	0	0	0		5	7	1	2	3	3	3	3
9	6/18/2010	1	1	1	29	4	64	9	2	0	2	19	8	0	3	0	0	2	3	5	1	2	0	0	0	0	0	0	0	0		2	0	0	0	0	0	0	0	0		3	1	1	1	3	3	2	2
9	6/18/2010	1	1	1	33	1	64	9	2	0	2	24	3	0	4	0	0	1	1	2	4	1	1	2	2	2	2	2	2	2		0	0	0	0	0	0	0	0	0		3	8	1	2	3	3	2	2
9	6/18/2010	1	1	1	30	5	64	9	2	0	2	23	4	0	2	2	2	2	2	2	4	2	0	0	0	0	0	0	0	0		2	0	0	0	0	0	0	0	0		3	8	1	2	3	3	2	2
9	6/18/2010	1	1	1	28	1	64	9	2	0	2	26	1	2	1	0	0	3	1	3	3	2	0	0	0	0	0	0	0	0		2	0	0	0	0	0	0	0	0		4	2	1	2	3	3	2	2
9	6/18/2010	1	1	1	31	1	64	9	2	0	2	27	,5	0	1	0	0	4	3	5	4	1	1	2	2	2	2	2	2	2		0	0	0	0	0	0	0	0	0		5	1	1	2	3	3	2	3
9	6/18/2010	1	1	1	47	1	64	9	1	195	2	0	0	0	2	2	2	1	1	2	0	2	0	0	0	0	0	0	0	0		1	1	2	2	2	2	2	2	2		3	1	1	2	3	3	3	2
9	6/18/2010	1	1	1	40	1	64	9	0	0	2	8	19	0	2	2	2	1	1	2	3	2	0	0	0	0	0	0	0	0		2	0	0	0	0	0	0	0	0		4	1	1	2	3	3	2	2
9	6/18/2010	1	1	1	41	2	64	9	2	0	2	7	20	0	1	0	0	1	1	2	4	2	0	0	0	0	0	0	0	0		2	0	0	0	0	0	0	0	0		1	8	1	2	3	3	3	1
9	6/18/2010	1	1	1	35	3	64	9	2	0	2	25	2	0	2	2	2	1	1	3	3	1	1	2	1	2	2	2	2	2		0	0	0	0	0	0	0	0	0		6	1	1	2	3	3	2	3
9	6/18/2010	1	1	1	51	1	64	9	2	0	2	10	17	0	2	2	2	3	4	5	4	1	1	2	2	2	2	2	2	2		0	0	0	0	0	0	0	0	0		4	1	1	2	3	3	3	2
9	6/18/2010	1	1	1	36	1	64	9	2	0	2	24	3	0	3	0	0	3	2	1	3	2	0	0	0	0	0	0	0	0		2	0	0	0	0	0	0	0	0		5	1	1	1	3	3	2	3
9	6/18/2010	1	1	1	30	1	64	9	2	0	2	19	8	0	3	0	0	1	1	3	4	2	0	0	0	0	0	0	0	0		2	0	0	0	0	0	0	0	0		5	1	1	2	3	3	2	3
9	6/18/2010	1	1	1	27	1	64	9	2	0	2	27	,5	0	2	2	2	1	1	2	2	2	0	0	0	0	0	0	0	0		2	0	0	0	0	0	0	0	0		3	1	1	2	3	3	2	2
9	6/18/2010	1	1	1	49	3	64	9	2	0	2	17	10	0	2	2	2	1	1	2	4	2	0	0	0	0	0	0	0	0		2	0	0	0	0	0	0	0	0		5	1	1	2	3	3	3	3
9	6/18/2010	1	1	1	46	3	64	9	1	172	2	0	0	0	4	0	0	2	1	3	2	2	0	0	0	0	0	0	0	0		2	0	0	0	0	0	0	0	0		4	3	1	2	3	3	3	2
9	6/18/2010	1	1	1	44	2	64	9	2	0	2	26	1	1	4	0	0	1	1	3	4	2	0	0	0	0	0	0	0	0		2	0	0	0	0	0	0	0	0		6	1	1	2	3	3	3	3
9	6/18/2010	1	1	1	49	5	64	9	2	0	2	8	19	0	2	2	2	1	1	2	3	2	0	0	0	0	0	0	0	0		2	0	0	0	0	0	0	0	0		3	6	1	2	3	3	3	2
9	6/18/2010	1	1	1	38	5	64	9	2	0	2	0	0	0	1	0	0	1	1	2	3	1	1	2	2	2	2	2	2	2		0	0	0	0	0	0	0	0	0		5	1	1	2	3	3	2	3
9	6/18/2010	1	1	1	31	1	64	9	2	0	2	20	7	0	1	0	0	1	0	3	4	2	0	0	0	0	0	0	0	0		2	0	0	0	0	0	0	0	0		3	1	1	2	3	3	2	2
9	6/18/2010	1	1	1	23	2	64	9	2	0	2	26	1	1	2	2	2	1	1	3	2	1	2	2	2	2	2	2	2	1	Beobachtung der Entwicklung von CD4-Zellen da andere Geschlechts-Krankheiten vorhanden sind/waren.	0	0	0	0	0	0	0	0	0		3	5	1	2	3	3	1	2
9	6/18/2010	1	1	1	28	1	64	9	1	146	2	24	3	0	2	2	2	1	1	2	4	1	1	2	2	2	2	2	2	2		0	0	0	0	0	0	0	0	0		6	2	1	2	3	3	2	3
9	6/18/2010	1	1	1	37	2	64	9	2	0	2	26	1	2	2	2	2	1	1	2	2	2	0	0	0	0	0	0	0	0		2	0	0	0	0	0	0	0	0		5	1	1	2	3	3	2	3
9	6/18/2010	1	1	1	24	3	64	9	2	0	2	27	,5	0	2	2	2	1	2	5	8	1	2	2	2	2	2	2	2	1	Weil ich erst vor 2 Wochen erfahren habe das ich positiv bin!	0	0	0	0	0	0	0	0	0		1	1	1	1	3	3	1	1
9	6/18/2010	1	1	1	46	1	64	9	2	0	2	0	0	0	2	1	0	1	1	2	2	2	0	0	0	0	0	0	0	0		2	0	0	0	0	0	0	0	0		6	3	1	2	3	3	3	3
9	6/18/2010	1	1	1	38	2	64	9	2	0	2	22	5	0	2	2	2	2	2	3	3	2	0	0	0	0	0	0	0	0		2	0	0	0	0	0	0	0	0		6	1	1	2	3	3	2	3
9	6/18/2010	1	1	1	43	5	64	9	2	0	2	15	12	0	1	0	0	2	2	1	4	2	0	0	0	0	0	0	0	0		2	0	0	0	0	0	0	0	0		4	6	1	2	3	3	3	2
9	6/18/2010	1	1	1	52	3	64	9	2	0	2	23	4	0	2	2	2	2	2	3	2	2	0	0	0	0	0	0	0	0		2	0	0	0	0	0	0	0	0		4	3	1	2	3	3	3	2
9	6/18/2010	1	1	1	24	1	64	9	2	0	2	21	6	0	2	2	2	2	2	6	2	2	0	0	0	0	0	0	0	0		2	0	0	0	0	0	0	0	0		3	1	1	2	3	3	1	2
9	6/18/2010	1	1	1	39	1	64	9	2	0	2	17	10	0	2	2	2	2	1	3	4	2	0	0	0	0	0	0	0	0		2	0	0	0	0	0	0	0	0		6	3	1	2	3	3	2	3
9	6/18/2010	1	1	1	45	0	64	9	2	0	2	1	26	0	2	2	2	1	1	3	3	2	0	0	0	0	0	0	0	0		2	0	0	0	0	0	0	0	0		4	8	1	2	3	3	3	2
9	6/18/2010	1	1	1	38	1	64	9	2	0	2	23	4	0	1	0	0	1	1	3	4	1	1	2	2	2	2	2	2	2		0	0	0	0	0	0	0	0	0		5	1	1	2	3	3	2	3
9	6/18/2010	1	1	1	45	1	64	9	2	0	2	13	14	0	2	2	2	1	1	2	2	2	0	0	0	0	0	0	0	0		2	0	0	0	0	0	0	0	0		4	1	1	2	3	3	3	2
9	6/18/2010	1	1	1	42	3	64	9	0	0	2	0	0	0	1	0	0	1	1	3	4	1	1	2	2	2	2	2	2	2		0	0	0	0	0	0	0	0	0		2	1	1	1	3	3	3	1
9	6/18/2010	1	1	1	34	0	64	9	2	0	2	27	,5	0	1	0	0	2	1	4	2	0	0	0	0	0	0	0	0	0		0	0	0	0	0	0	0	0	0		0	0	1	1	3	3	2	0
9	6/18/2010	1	1	1	44	5	64	9	2	0	2	0	0	0	2	2	2	2	2	6	0	2	0	0	0	0	0	0	0	0		2	0	0	0	0	0	0	0	0		2	6	1	2	3	3	3	1
9	6/18/2010	1	1	1	56	4	64	9	2	0	2	22	5	0	1	0	0	4	4	5	3	2	0	0	0	0	0	0	0	0		2	0	0	0	0	0	0	0	0		3	1	1	1	3	3	3	2
9	6/18/2010	1	1	1	39	3	64	9	2	0	2	0	0	0	3	0	0	1	1	6	3	2	0	0	0	0	0	0	0	0		2	0	0	0	0	0	0	0	0		2	7	1	2	3	3	2	1
22	6/18/2010	1	1	1	26	1	64	9	1	166	2	23	4	0	2	2	2	1	1	2	2	2	0	0	0	0	0	0	0	0		2	0	0	0	0	0	0	0	0		5	3	1	2	3	3	2	3
9	6/18/2010	1	1	1	35	0	64	9	2	0	2	22	5	0	1	0	0	2	0	3	5	1	1	2	2	2	2	2	2	2		0	0	0	0	0	0	0	0	0		0	0	1	2	3	3	2	0
9	6/18/2010	1	1	1	44	2	64	9	2	0	2	0	0	0	2	2	2	2	1	2	4	1	1	2	2	2	2	2	2	2		0	0	0	0	0	0	0	0	0		4	1	1	2	3	3	3	2
9	6/18/2010	1	1	1	50	1	64	9	2	0	2	23	4	0	2	2	2	1	1	2	4	2	0	0	0	0	0	0	0	0		2	0	0	0	0	0	0	0	0		5	1	1	2	3	3	3	3
17	6/18/2010	1	1	1	41	2	64	9	1	143	2	24	3	0	1	0	2	1	1	2	4	1	1	2	2	2	2	2	2	2		0	0	0	0	0	0	0	0	0		5	1	1	1	3	3	3	3
9	6/18/2010	1	1	1	38	1	64	9	2	0	2	27	,5	0	2	2	2	1	1	2	3	2	0	0	0	0	0	0	0	0		2	0	0	0	0	0	0	0	0		3	1	1	2	3	3	2	2
16	6/18/2010	1	1	1	28	1	64	9	1	142	2	22	5	0	1	0	0	2	3	1	2	2	0	0	0	0	0	0	0	0		2	0	0	0	0	0	0	0	0		4	1	1	2	3	3	2	2
9	6/18/2010	1	1	1	34	2	64	9	2	0	2	24	3	0	2	2	2	1	1	2	4	2	0	0	0	0	0	0	0	0		2	0	0	0	0	0	0	0	0		3	1	1	2	3	3	2	2
9	6/18/2010	1	1	1	37	4	64	9	2	0	2	23	4	0	2	2	2	1	1	2	2	2	0	0	0	0	0	0	0	0		2	0	0	0	0	0	0	0	0		0	2	1	2	3	3	2	0
9	6/18/2010	1	1	1	45	4	64	9	2	0	2	25	2	0	1	0	0	1	1	2	4	1	1	2	2	2	2	2	2	2		0	0	0	0	0	0	0	0	0		3	1	1	2	3	3	3	2
9	6/18/2010	1	1	1	39	2	64	9	2	0	2	25	2	0	4	0	0	2	2	3	4	2	0	0	0	0	0	0	0	0		2	0	0	0	0	0	0	0	0		6	1	1	2	3	3	2	3
9	6/18/2010	1	1	1	40	1	64	9	1	64	2	24	3	0	2	2	2	1	1	2	4	2	0	0	0	0	0	0	0	0		2	0	0	0	0	0	0	0	0		4	3	1	2	3	3	2	2
9	6/18/2010	1	1	1	36	1	64	9	2	0	2	0	0	0	3	0	0	2	2	3	4	1	1	2	2	2	2	2	2	2		0	0	0	0	0	0	0	0	0		3	1	1	2	3	3	2	2
19	6/18/2010	1	1	1	37	4	64	9	1	147	2	27	,5	0	2	2	1	1	1	2	3	2	0	0	0	0	0	0	0	0		2	0	0	0	0	0	0	0	0		2	1	1	1	3	3	2	1
9	6/18/2010	1	1	1	25	2	64	9	2	0	2	26	1	2	2	3	0	2	2	3	2	2	0	0	0	0	0	0	0	0		2	0	0	0	0	0	0	0	0		4	1	1	2	3	3	2	2
9	6/18/2010	1	1	1	50	0	64	9	2	0	2	24	3	0	4	0	0	5	1	5	3	2	0	0	0	0	0	0	0	0		2	0	0	0	0	0	0	0	0		2	6	1	0	3	3	3	1
9	6/18/2010	1	1	1	24	1	64	9	2	0	2	26	1	2	3	0	0	5	5	6	4	1	1	2	2	2	2	2	2	2		0	0	0	0	0	0	0	0	0		4	1	1	1	3	3	1	2
9	6/18/2010	1	1	1	34	3	64	9	2	0	2	26	1	1	2	2	2	1	1	3	3	2	0	0	0	0	0	0	0	0		2	0	0	0	0	0	0	0	0		6	1	1	2	3	3	2	3
9	6/18/2010	1	1	1	25	1	64	9	2	0	2	27	,5	0	2	1	0	3	2	4	3	1	2	2	1	2	1	2	2	2		0	0	0	0	0	0	0	0	0		5	1	1	2	3	3	2	3
9	6/18/2010	1	1	1	42	3	64	9	2	0	2	26	1	2	1	0	0	2	2	3	3	1	1	2	2	2	2	2	2	2		0	0	0	0	0	0	0	0	0		3	2	1	1	3	3	3	2
9	6/18/2010	1	1	1	30	2	64	9	2	0	2	26	1	2	2	2	2	2	1	3	2	1	1	2	2	2	2	2	2	2		0	0	0	0	0	0	0	0	0		6	2	1	2	3	3	2	3
9	6/18/2010	1	1	1	31	1	64	9	2	0	2	26	1	2	2	2	2	2	1	2	3	2	0	0	0	0	0	0	0	0		2	0	0	0	0	0	0	0	0		2	3	1	2	3	3	2	1
9	6/18/2010	1	1	1	37	2	64	9	2	0	2	21	6	0	2	2	2	1	1	3	3	2	0	0	0	0	0	0	0	0		2	0	0	0	0	0	0	0	0		4	1	1	2	3	3	2	2
9	6/18/2010	1	1	1	41	4	64	9	2	0	2	25	2	0	3	0	0	2	2	3	3	2	0	0	0	0	0	0	0	0		2	0	0	0	0	0	0	0	0		4	7	1	2	3	3	3	2
9	6/18/2010	1	1	1	23	4	64	9	2	0	2	26	1	2	2	2	2	2	1	3	3	1	1	2	2	2	2	2	2	2		0	0	0	0	0	0	0	0	0		4	5	1	2	3	3	1	2
9	6/18/2010	1	1	1	29	1	64	9	2	0	2	21	6	0	2	1	0	4	4	2	6	1	1	2	2	2	2	2	2	2		0	0	0	0	0	0	0	0	0		5	8	1	2	3	3	2	3
9	6/18/2010	1	1	1	22	3	64	9	2	0	2	26	1	1	2	1	0	2	2	3	4	2	0	0	0	0	0	0	0	0		2	0	0	0	0	0	0	0	0		3	1	1	1	3	3	1	2
9	6/18/2010	1	1	1	31	1	64	9	2	0	2	0	0	0	3	0	0	5	5	2	3	2	0	0	0	0	0	0	0	0		2	0	0	0	0	0	0	0	0		3	3	1	2	3	3	2	2
9	6/18/2010	1	1	1	45	3	64	9	2	0	2	26	1	2	2	2	2	1	1	5	3	1	1	2	2	2	2	2	2	2		0	0	0	0	0	0	0	0	0		4	1	1	2	3	3	3	2
9	6/18/2010	1	1	1	42	3	64	9	2	0	2	8	19	0	1	0	0	1	1	2	3	2	0	0	0	0	0	0	0	0		2	0	0	0	0	0	0	0	0		3	7	1	2	3	3	3	2
9	6/18/2010	1	1	1	23	3	64	9	2	0	2	23	4	0	1	0	0	1	1	2	3	2	0	0	0	0	0	0	0	0		2	0	0	0	0	0	0	0	0		3	2	1	2	3	3	1	2
9	6/18/2010	1	1	1	53	1	64	9	2	0	2	0	0	0	2	2	2	1	1	2	1	2	0	0	0	0	0	0	0	0		2	0	0	0	0	0	0	0	0		5	6	1	2	3	3	3	3
9	6/18/2010	1	1	1	23	3	64	9	2	0	2	22	5	0	3	0	0	2	2	4	5	1	2	2	2	2	1	2	2	2		0	0	0	0	0	0	0	0	0		0	4	1	1	3	3	1	0
9	6/18/2010	1	1	1	34	4	64	9	2	0	2	25	2	0	2	2	2	1	1	2	3	2	0	0	0	0	0	0	0	0		2	0	0	0	0	0	0	0	0		4	3	1	2	3	3	2	2
9	6/18/2010	1	1	1	36	2	64	9	2	0	2	23	4	0	2	2	2	2	1	2	4	2	0	0	0	0	0	0	0	0		2	0	0	0	0	0	0	0	0		6	1	1	1	3	3	2	3
9	6/18/2010	1	1	1	35	5	64	9	2	0	2	26	1	2	2	2	2	2	1	3	4	2	0	0	0	0	0	0	0	0		2	0	0	0	0	0	0	0	0		2	4	1	2	3	3	2	1
9	6/18/2010	1	1	1	25	3	64	9	1	142	2	0	0	0	2	2	2	2	3	4	3	1	1	2	2	2	2	2	2	2		0	0	0	0	0	0	0	0	0		6	5	1	2	3	3	2	3
8	6/18/2010	1	1	1	27	1	64	9	1	59	2	20	7	0	4	0	0	3	1	3	4	2	0	0	0	0	0	0	0	0		2	0	0	0	0	0	0	0	0		4	5	1	2	3	3	2	2
9	6/18/2010	1	1	1	45	2	64	9	2	0	2	24	3	0	2	2	2	1	1	3	3	2	0	0	0	0	0	0	0	0		2	0	0	0	0	0	0	0	0		3	1	1	2	3	3	3	2
9	6/18/2010	1	1	1	40	2	64	9	2	0	2	13	14	0	1	0	0	1	1	2	3	2	0	0	0	0	0	0	0	0		2	0	0	0	0	0	0	0	0		3	2	1	2	3	3	2	2
9	6/18/2010	1	1	1	34	3	64	9	2	0	2	22	5	0	2	2	2	1	1	1	3	1	1	2	2	2	2	2	2	2		0	0	0	0	0	0	0	0	0		3	4	1	2	3	3	2	2
9	6/18/2010	1	1	1	39	2	64	9	2	0	2	0	0	0	1	0	0	1	2	4	3	1	1	2	2	2	2	2	2	2		0	0	0	0	0	0	0	0	0		3	1	1	2	3	3	2	2
9	6/18/2010	1	1	1	49	2	64	9	2	0	2	2	25	0	2	2	2	1	1	4	2	2	0	0	0	0	0	0	0	0		2	0	0	0	0	0	0	0	0		4	6	1	2	3	3	3	2
9	6/18/2010	1	1	1	28	2	64	9	2	0	2	25	2	0	1	0	0	3	3	3	3	2	0	0	0	0	0	0	0	0		2	0	0	0	0	0	0	0	0		6	1	1	1	3	3	2	3
9	6/18/2010	1	1	1	20	3	64	9	2	0	2	26	1	2	1	0	0	2	1	2	3	1	1	2	2	2	2	2	2	2		0	0	0	0	0	0	0	0	0		2	4	1	2	3	3	1	1
9	6/18/2010	1	1	1	20	2	64	9	2	0	2	27	,5	0	2	2	2	1	1	2	8	1	2	2	2	2	2	2	2	1	Habe den Termin zur Feststellung meiner HIV Werte erst in den n�chsten Tagen von daher ist das noch nicht abzusehen ob ich eine bekomme ode nicht.	0	0	0	0	0	0	0	0	0		3	3	1	2	3	3	1	2
9	6/18/2010	1	1	1	35	1	64	9	2	0	2	24	3	0	2	1	0	2	1	3	3	1	1	2	2	2	2	2	2	2		0	0	0	0	0	0	0	0	0		6	1	1	2	3	3	2	3
9	6/18/2010	1	1	1	58	0	64	9	2	0	2	0	0	0	3	0	0	4	4	5	3	2	0	0	0	0	0	0	0	0		2	0	0	0	0	0	0	0	0		3	6	1	2	3	3	3	2
9	6/18/2010	1	1	1	53	1	64	9	2	0	2	1	26	0	2	2	1	1	1	2	1	2	0	0	0	0	0	0	0	0		2	0	0	0	0	0	0	0	0		5	6	1	2	3	3	3	3
9	6/18/2010	1	1	1	18	3	64	9	2	0	2	27	,5	0	4	0	0	1	1	2	4	1	1	2	2	2	2	2	2	2		0	0	0	0	0	0	0	0	0		2	4	1	2	3	3	1	1
9	6/18/2010	1	1	1	22	5	64	9	2	0	2	25	2	0	2	2	2	1	1	2	4	1	1	2	2	2	2	2	2	2		0	0	0	0	0	0	0	0	0		3	1	1	2	3	3	1	2
9	6/18/2010	1	1	1	33	3	64	9	2	0	2	0	0	0	1	0	0	0	5	1	7	1	0	0	0	0	0	0	0	0		0	0	0	0	0	0	0	0	0		5	1	1	2	3	3	2	3
12	6/18/2010	1	1	1	45	5	64	9	1	83	2	13	14	0	1	0	0	4	2	1	4	2	0	0	0	0	0	0	0	0		2	0	0	0	0	0	0	0	0		4	6	1	2	3	3	3	2
9	6/18/2010	1	1	1	52	3	64	9	2	0	2	16	11	0	1	0	0	3	3	3	2	2	0	0	0	0	0	0	0	0		2	0	0	0	0	0	0	0	0		5	4	1	2	3	3	3	3
9	6/18/2010	1	1	1	56	5	64	9	2	0	2	3	24	0	2	1	0	3	2	2	2	2	0	0	0	0	0	0	0	0		2	0	0	0	0	0	0	0	0		4	4	1	1	3	3	3	2
9	6/18/2010	1	1	1	44	1	64	9	2	0	2	20	7	0	2	2	2	1	1	2	4	2	0	0	0	0	0	0	0	0		2	0	0	0	0	0	0	0	0		4	1	1	2	3	3	3	2
9	6/18/2010	1	1	1	24	3	64	9	2	0	2	26	1	2	4	0	0	2	2	2	3	1	1	2	2	2	2	2	2	2		0	0	0	0	0	0	0	0	0		3	1	1	1	3	3	1	2
9	6/18/2010	1	1	1	48	3	64	9	2	0	2	22	5	0	2	2	2	1	1	3	3	2	0	0	0	0	0	0	0	0		2	0	0	0	0	0	0	0	0		3	6	1	2	3	3	3	2
9	6/18/2010	1	1	1	54	0	64	9	2	0	2	11	16	0	2	2	2	5	2	1	3	2	0	0	0	0	0	0	0	0		2	0	0	0	0	0	0	0	0		3	3	1	2	3	3	3	2
9	6/18/2010	1	1	1	28	2	64	9	2	0	2	25	2	0	1	0	0	1	1	2	4	1	1	1	2	1	1	2	2	2		0	0	0	0	0	0	0	0	0		3	4	1	2	3	3	2	2
9	6/18/2010	1	1	1	43	2	64	9	2	0	2	21	6	0	2	0	0	1	1	3	3	0	0	0	0	0	0	0	0	0		0	0	0	0	0	0	0	0	0		5	1	1	2	3	3	3	3
9	6/18/2010	1	1	1	41	4	64	9	2	0	2	13	14	0	1	0	0	1	1	3	3	2	0	0	0	0	0	0	0	0		2	0	0	0	0	0	0	0	0		3	1	1	1	3	3	3	2
9	6/18/2010	1	1	1	40	2	64	9	2	0	2	22	5	0	2	1	0	0	1	2	2	1	1	2	2	2	2	2	2	2		0	0	0	0	0	0	0	0	0		4	1	1	2	3	3	2	2
9	6/18/2010	1	1	1	41	2	64	9	2	0	2	26	1	2	2	2	2	1	1	2	3	2	0	0	0	0	0	0	0	0		2	0	0	0	0	0	0	0	0		3	4	1	2	3	3	3	2
9	6/18/2010	1	1	1	33	4	64	9	2	0	2	25	2	0	4	0	0	1	1	2	4	2	0	0	0	0	0	0	0	0		2	0	0	0	0	0	0	0	0		3	4	1	2	3	3	2	2
9	6/18/2010	1	1	1	42	4	64	9	2	0	2	0	0	0	1	0	0	2	2	4	5	1	0	0	0	0	0	0	0	0		0	0	0	0	0	0	0	0	0		6	1	1	1	3	3	3	3
9	6/18/2010	1	1	1	36	3	64	9	2	0	2	26	1	2	2	2	2	1	2	3	3	2	0	0	0	0	0	0	0	0		2	0	0	0	0	0	0	0	0		3	1	1	2	3	3	2	2
9	6/18/2010	1	1	1	43	5	64	9	2	0	2	0	0	0	2	2	2	2	1	2	0	2	0	0	0	0	0	0	0	0		2	0	0	0	0	0	0	0	0		2	1	1	1	3	3	3	1
9	6/18/2010	1	1	1	28	1	64	9	2	0	2	27	,5	0	2	2	2	2	1	3	3	1	1	2	2	2	2	2	2	2		0	0	0	0	0	0	0	0	0		5	5	1	2	3	3	2	3
9	6/18/2010	1	1	1	48	1	64	9	2	0	2	0	0	0	1	0	0	5	5	6	3	2	0	0	0	0	0	0	0	0		2	0	0	0	0	0	0	0	0		3	4	1	2	3	3	3	2
9	6/18/2010	1	1	1	32	2	64	9	2	0	2	0	0	0	3	0	0	3	3	5	2	2	0	0	0	0	0	0	0	0		2	0	0	0	0	0	0	0	0		6	1	1	2	3	3	2	3
9	6/18/2010	1	1	1	42	5	64	9	2	0	2	26	1	1	3	0	0	1	1	2	3	2	0	0	0	0	0	0	0	0		2	0	0	0	0	0	0	0	0		2	1	1	1	3	3	3	1
9	6/18/2010	1	1	1	37	2	64	9	0	0	2	23	4	0	2	2	2	1	1	2	4	2	0	0	0	0	0	0	0	0		2	0	0	0	0	0	0	0	0		5	3	1	2	3	3	2	3
9	6/18/2010	1	1	1	35	0	64	9	2	0	2	18	9	0	2	2	2	1	1	6	4	1	1	2	2	2	2	2	2	2		0	0	0	0	0	0	0	0	0		2	4	1	2	3	3	2	1
9	6/18/2010	1	1	1	41	3	64	9	2	0	2	16	11	0	2	2	2	1	1	2	3	2	0	0	0	0	0	0	0	0		2	0	0	0	0	0	0	0	0		3	1	1	2	3	3	3	2
9	6/18/2010	1	1	1	32	4	64	9	2	0	2	25	2	0	2	2	2	1	1	2	4	1	1	2	2	2	2	2	2	2		0	0	0	0	0	0	0	0	0		3	5	1	2	3	3	2	2
9	6/18/2010	1	1	1	30	4	64	9	2	0	2	25	2	0	3	0	0	2	4	2	3	2	0	0	0	0	0	0	0	0		2	0	0	0	0	0	0	0	0		3	3	1	2	3	3	2	2
9	6/18/2010	1	1	1	41	1	64	9	2	0	2	24	3	0	3	0	0	3	3	1	3	1	1	1	2	2	1	2	2	2		0	0	0	0	0	0	0	0	0		6	6	1	2	3	3	3	3
9	6/18/2010	1	1	1	35	2	64	9	2	0	2	22	5	0	2	2	2	2	2	2	4	2	0	0	0	0	0	0	0	0		2	0	0	0	0	0	0	0	0		1	1	1	2	3	3	2	1
9	6/18/2010	1	1	1	49	2	64	9	2	0	2	13	14	0	2	1	0	3	2	1	2	2	0	0	0	0	0	0	0	0		2	0	0	0	0	0	0	0	0		6	1	1	2	3	3	3	3
9	6/18/2010	1	1	1	24	3	64	9	2	0	2	26	1	2	2	2	2	3	2	4	2	2	0	0	0	0	0	0	0	0		1	2	2	2	2	1	2	2	2		3	4	1	2	3	3	1	2
9	6/18/2010	1	1	1	39	1	64	9	2	0	2	18	9	0	1	0	0	1	1	2	3	1	1	2	2	2	2	2	2	2		0	0	0	0	0	0	0	0	0		4	5	1	2	3	3	2	2
9	6/18/2010	1	1	1	51	1	64	9	2	0	2	8	19	0	2	2	2	1	2	2	2	2	0	0	0	0	0	0	0	0		2	0	0	0	0	0	0	0	0		6	3	1	2	3	3	3	3
9	6/18/2010	1	1	1	41	4	64	9	2	0	2	25	2	0	1	0	0	2	2	3	2	2	0	0	0	0	0	0	0	0		2	0	0	0	0	0	0	0	0		5	1	1	1	3	3	3	3
9	6/18/2010	1	1	1	40	1	64	9	2	0	2	26	1	2	2	2	2	1	1	2	4	1	1	2	2	2	2	2	2	2		0	0	0	0	0	0	0	0	0		3	1	1	2	3	3	2	2
9	6/18/2010	1	1	1	43	1	64	9	2	0	2	24	3	0	1	0	0	1	1	2	1	2	0	0	0	0	0	0	0	0		2	0	0	0	0	0	0	0	0		5	1	1	1	3	3	3	3
9	6/18/2010	1	1	1	67	5	64	9	2	0	2	0	0	0	1	0	0	2	1	2	4	2	0	0	0	0	0	0	0	0		2	0	0	0	0	0	0	0	0		6	6	1	2	3	3	3	3
20	6/18/2010	1	1	1	40	2	64	9	1	157	2	17	10	0	1	0	0	1	1	2	3	2	0	0	0	0	0	0	0	0		2	0	0	0	0	0	0	0	0		5	1	1	1	3	3	2	3
9	6/18/2010	1	1	1	42	1	64	9	2	0	2	0	0	0	2	1	0	1	1	2	4	2	0	0	0	0	0	0	0	0		2	0	0	0	0	0	0	0	0		4	6	1	2	3	3	3	2
9	6/18/2010	1	1	1	39	3	64	9	2	0	2	18	9	0	1	0	0	2	3	5	4	2	0	0	0	0	0	0	0	0		2	0	0	0	0	0	0	0	0		3	1	1	2	3	3	2	2
9	6/18/2010	1	1	1	43	5	64	9	2	0	2	0	0	0	2	1	0	1	1	2	4	2	0	0	0	0	0	0	0	0		2	0	0	0	0	0	0	0	0		2	4	1	2	3	3	3	1
9	6/18/2010	1	1	1	50	2	64	9	1	83	2	10	17	0	2	2	2	1	1	2	3	2	0	0	0	0	0	0	0	0		2	0	0	0	0	0	0	0	0		2	6	1	2	3	3	3	1
12	6/18/2010	1	1	1	37	0	64	9	1	83	2	24	3	0	1	0	0	1	1	1	3	1	1	2	1	2	2	2	2	2		0	0	0	0	0	0	0	0	0		4	3	1	2	3	3	2	2
9	6/18/2010	1	1	1	24	4	64	9	2	0	2	0	0	0	2	2	2	1	1	5	0	1	0	0	0	0	0	0	0	0		0	0	0	0	0	0	0	0	0		3	1	1	2	3	3	1	2
9	6/18/2010	1	1	1	34	1	64	9	1	142	2	21	6	0	4	0	0	1	1	3	3	2	0	0	0	0	0	0	0	0		2	0	0	0	0	0	0	0	0		6	1	1	1	3	3	2	3
9	6/18/2010	1	1	1	42	1	64	9	2	0	2	24	3	0	2	1	0	2	2	3	4	2	0	0	0	0	0	0	0	0		2	0	0	0	0	0	0	0	0		3	3	1	2	3	3	3	2
9	6/18/2010	1	1	1	50	3	64	9	2	0	2	21	6	0	4	0	0	1	1	2	4	2	0	0	0	0	0	0	0	0		2	0	0	0	0	0	0	0	0		3	2	1	2	3	3	3	2
5	6/18/2010	1	1	1	40	1	64	9	1	190	2	9	18	0	1	0	0	3	4	4	2	2	0	0	0	0	0	0	0	0		2	0	0	0	0	0	0	0	0		3	1	1	2	3	3	2	2
9	6/18/2010	1	1	1	44	3	64	9	2	0	2	20	7	0	2	2	2	1	1	2	3	2	0	0	0	0	0	0	0	0		2	0	0	0	0	0	0	0	0		3	4	1	2	3	3	3	2
9	6/18/2010	1	1	1	18	5	64	9	2	0	2	25	2	0	3	0	0	3	2	4	4	1	1	2	2	2	2	2	2	2		0	0	0	0	0	0	0	0	0		4	8	1	2	3	3	1	2
9	6/18/2010	1	1	1	28	0	64	9	2	0	2	22	5	0	2	2	2	1	1	2	3	2	0	0	0	0	0	0	0	0		2	0	0	0	0	0	0	0	0		3	2	1	2	3	3	2	2
9	6/18/2010	1	1	1	29	1	64	9	2	0	2	26	1	1	2	1	0	1	1	1	2	2	0	0	0	0	0	0	0	0		2	0	0	0	0	0	0	0	0		4	2	1	2	3	3	2	2
9	6/18/2010	1	1	1	39	4	64	9	1	36	2	22	5	0	3	0	0	1	2	2	4	2	0	0	0	0	0	0	0	0		2	0	0	0	0	0	0	0	0		6	1	1	1	3	3	2	3
9	6/18/2010	1	1	1	40	1	64	9	2	0	2	0	0	0	2	2	2	1	1	2	1	2	0	0	0	0	0	0	0	0		2	0	0	0	0	0	0	0	0		5	1	1	2	3	3	2	3
9	6/18/2010	1	1	1	38	1	64	9	2	0	2	26	1	2	1	0	0	1	1	3	4	1	1	2	2	2	2	2	2	2		0	0	0	0	0	0	0	0	0		3	1	1	2	3	3	2	2
9	6/18/2010	1	1	1	45	5	64	9	2	0	2	7	20	0	1	0	0	1	1	2	4	2	0	0	0	0	0	0	0	0		2	0	0	0	0	0	0	0	0		3	1	1	2	3	3	3	2
9	6/18/2010	1	1	1	32	1	64	9	2	0	2	24	3	0	2	2	2	1	1	3	3	1	1	2	2	2	2	2	2	2		0	0	0	0	0	0	0	0	0		3	1	1	2	3	3	2	2
9	6/18/2010	1	1	1	34	1	64	9	2	0	2	21	6	0	2	1	0	1	1	2	2	2	0	0	0	0	0	0	0	0		2	0	0	0	0	0	0	0	0		4	1	1	2	3	3	2	2
5	6/18/2010	1	1	1	44	2	64	9	1	195	2	8	19	0	1	0	0	1	1	5	4	2	0	0	0	0	0	0	0	0		2	0	0	0	0	0	0	0	0		6	1	1	2	3	3	3	3
9	6/18/2010	1	1	1	33	3	64	9	2	0	2	0	0	0	2	2	2	5	1	2	3	0	0	0	0	0	0	0	0	0		0	0	0	0	0	0	0	0	0		5	1	1	2	3	3	2	3
9	6/18/2010	1	1	1	46	4	64	9	2	0	2	13	14	0	1	0	0	2	2	3	3	2	0	0	0	0	0	0	0	0		2	0	0	0	0	0	0	0	0		3	1	1	2	3	3	3	2
9	6/18/2010	1	1	1	66	1	64	9	2	0	2	0	0	0	2	2	0	1	1	2	3	1	1	2	2	2	2	2	2	2		0	0	0	0	0	0	0	0	0		2	6	1	2	3	3	3	1
9	6/18/2010	1	1	1	60	5	64	9	2	0	2	25	2	0	1	0	0	1	1	1	3	2	0	0	0	0	0	0	0	0		2	0	0	0	0	0	0	0	0		2	1	1	1	3	3	3	1
9	6/18/2010	1	1	1	47	1	64	9	2	0	2	0	0	0	2	2	2	1	1	2	3	2	0	0	0	0	0	0	0	0		2	0	0	0	0	0	0	0	0		5	6	1	2	3	3	3	3
9	6/18/2010	1	1	1	45	1	64	9	1	142	2	13	14	0	2	2	2	2	1	2	3	2	0	0	0	0	0	0	0	0		2	0	0	0	0	0	0	0	0		6	3	1	2	3	3	3	3
9	6/18/2010	1	1	1	20	3	64	9	2	0	2	27	,5	0	2	2	2	1	1	3	3	2	0	0	0	0	0	0	0	0		2	0	0	0	0	0	0	0	0		1	1	1	1	3	3	1	1
9	6/18/2010	1	1	1	36	1	64	9	2	0	2	16	11	0	2	3	0	1	1	3	3	2	0	0	0	0	0	0	0	0		2	0	0	0	0	0	0	0	0		3	2	1	2	3	3	2	2
9	6/18/2010	1	1	1	38	5	64	9	2	0	2	0	0	0	2	1	0	2	1	3	3	2	0	0	0	0	0	0	0	0		2	0	0	0	0	0	0	0	0		4	1	1	2	3	3	2	2
9	6/18/2010	1	1	1	29	1	64	9	1	36	2	25	2	0	1	0	0	2	2	2	4	2	0	0	0	0	0	0	0	0		1	1	2	2	2	2	2	2	2		6	5	1	1	3	3	2	3
9	6/18/2010	1	1	1	28	3	64	9	1	64	2	26	1	2	2	2	2	1	1	2	1	1	2	2	2	2	2	2	2	1	In 10 Tagen beginnen meine Zwischenpr�fungen. Wegen evtl. Nebenwirkungen habe ich heute mit meinen Artz besprochen dass ich dann am Tag nach der letzten m�dlichen Pr�fung beginnen werde. (In 4 wochen).Wenn die Pr�fungen nicht w�ren h�tte ich schon l�ngst (evtl. um Pfingsten) mit der Therapie begonnen.	0	0	0	0	0	0	0	0	0		4	5	1	1	3	3	2	2
9	6/18/2010	1	1	1	26	2	64	9	2	0	2	27	,5	0	2	2	2	2	1	2	2	1	1	2	2	2	2	2	2	2		0	0	0	0	0	0	0	0	0		5	5	1	2	3	3	2	3
9	6/18/2010	1	1	1	41	4	64	9	2	0	2	15	12	0	2	2	2	1	1	2	4	2	0	0	0	0	0	0	0	0		2	0	0	0	0	0	0	0	0		3	6	1	2	3	3	3	2
9	6/18/2010	1	1	1	28	2	64	9	2	0	2	23	4	0	2	2	2	1	1	4	3	2	0	0	0	0	0	0	0	0		2	0	0	0	0	0	0	0	0		4	1	1	2	3	3	2	2
9	6/18/2010	1	1	1	40	2	64	9	2	0	2	23	4	0	2	2	2	2	2	3	3	2	0	0	0	0	0	0	0	0		2	0	0	0	0	0	0	0	0		2	1	1	2	3	3	2	1
9	6/18/2010	1	1	1	30	3	64	9	2	0	2	26	1	1	1	0	0	1	1	3	3	2	0	0	0	0	0	0	0	0		2	0	0	0	0	0	0	0	0		3	6	1	2	3	3	2	2
9	6/18/2010	1	1	1	25	1	64	9	2	0	2	26	1	2	2	2	2	1	1	3	3	1	1	1	2	2	2	2	1	2		0	0	0	0	0	0	0	0	0		4	2	1	2	3	3	2	2
9	6/18/2010	1	1	1	52	1	64	9	2	0	2	4	23	0	3	0	0	1	1	2	2	2	0	0	0	0	0	0	0	0		2	0	0	0	0	0	0	0	0		2	6	1	2	3	3	3	1
9	6/18/2010	1	1	1	40	1	64	9	2	0	2	23	4	0	2	1	0	1	1	2	2	2	0	0	0	0	0	0	0	0		2	0	0	0	0	0	0	0	0		5	3	1	2	3	3	2	3
9	6/18/2010	1	1	1	53	2	64	9	2	0	2	26	1	2	2	2	2	1	1	2	4	1	1	2	2	2	2	2	2	2		0	0	0	0	0	0	0	0	0		3	1	1	2	3	3	3	2
9	6/18/2010	1	1	1	34	1	64	9	2	0	2	0	0	0	1	0	0	2	2	3	3	2	0	0	0	0	0	0	0	0		2	0	0	0	0	0	0	0	0		6	1	1	2	3	3	2	3
9	6/18/2010	1	1	1	36	1	64	9	2	0	2	25	2	0	2	2	2	2	1	2	3	2	0	0	0	0	0	0	0	0		2	0	0	0	0	0	0	0	0		3	1	1	2	3	3	2	2
9	6/18/2010	1	1	1	24	5	64	9	2	0	2	24	3	0	2	2	2	1	1	2	3	2	0	0	0	0	0	0	0	0		2	0	0	0	0	0	0	0	0		3	4	1	1	3	3	1	2
9	6/18/2010	1	1	1	43	5	64	9	2	0	2	21	6	0	4	0	0	2	2	6	4	2	0	0	0	0	0	0	0	0		2	0	0	0	0	0	0	0	0		3	1	1	1	3	3	3	2
9	6/18/2010	1	1	1	32	2	64	9	2	0	2	25	2	0	4	0	0	2	1	3	2	2	0	0	0	0	0	0	0	0		2	0	0	0	0	0	0	0	0		4	1	1	2	3	3	2	2
9	6/18/2010	1	1	1	39	5	64	9	2	0	2	13	14	0	1	0	1	4	2	1	4	1	1	2	2	2	2	2	2	2		0	0	0	0	0	0	0	0	0		3	3	1	2	3	3	2	2
9	6/18/2010	1	1	1	38	2	64	9	2	0	2	24	3	0	2	1	0	1	1	2	4	1	1	2	2	2	2	2	2	2		0	0	0	0	0	0	0	0	0		4	1	1	2	3	3	2	2
9	6/18/2010	1	1	1	40	1	64	9	2	0	2	26	1	2	1	0	0	1	2	4	8	1	2	2	1	2	2	2	2	2		0	0	0	0	0	0	0	0	0		1	4	1	2	3	3	2	1
9	6/18/2010	1	1	1	41	2	64	9	2	0	2	13	14	0	3	0	0	3	5	3	4	2	0	0	0	0	0	0	0	0		2	0	0	0	0	0	0	0	0		6	1	1	2	3	3	3	3
9	6/18/2010	1	1	1	42	2	64	9	2	0	2	25	2	0	2	2	2	1	1	2	3	2	0	0	0	0	0	0	0	0		2	0	0	0	0	0	0	0	0		6	1	1	2	3	3	3	3
9	6/18/2010	1	1	1	30	1	64	9	1	10	2	25	2	0	2	2	2	2	2	3	3	1	1	2	2	2	2	2	2	2		0	0	0	0	0	0	0	0	0		6	3	1	2	3	3	2	3
9	6/18/2010	1	1	1	45	4	64	9	2	0	2	22	5	0	2	2	2	1	1	2	3	2	0	0	0	0	0	0	0	0		2	0	0	0	0	0	0	0	0		3	1	1	2	3	3	3	2
9	6/18/2010	1	1	1	56	0	64	9	2	0	2	0	0	0	3	0	0	1	0	3	2	2	0	0	0	0	0	0	0	0		2	0	0	0	0	0	0	0	0		4	3	1	2	3	3	3	2
9	6/18/2010	1	1	1	47	2	64	9	2	0	2	0	0	0	2	2	2	1	1	2	2	2	0	0	0	0	0	0	0	0		2	0	0	0	0	0	0	0	0		6	1	1	2	3	3	3	3
9	6/18/2010	1	1	1	43	0	64	9	2	0	2	27	,5	0	4	0	0	2	1	4	8	2	0	0	0	0	0	0	0	0		1	2	2	2	2	1	2	2	2		3	1	1	2	3	3	3	2
9	6/18/2010	1	1	1	44	1	64	9	0	0	2	26	1	1	2	2	2	1	1	2	3	1	1	2	2	2	2	2	2	2		0	0	0	0	0	0	0	0	0		4	1	1	2	3	3	3	2
9	6/18/2010	1	1	1	26	1	64	9	2	0	2	26	1	1	2	2	2	1	1	2	4	1	1	2	2	2	2	2	2	2		0	0	0	0	0	0	0	0	0		4	1	1	2	3	3	2	2
9	6/18/2010	1	1	1	32	1	64	9	0	0	2	0	0	0	2	2	2	1	1	2	2	1	1	2	2	2	2	2	2	2		0	0	0	0	0	0	0	0	0		6	1	1	2	3	3	2	3
16	6/18/2010	1	1	1	44	1	64	9	1	142	2	25	2	0	1	0	0	1	5	4	2	2	0	0	0	0	0	0	0	0		2	0	0	0	0	0	0	0	0		3	1	1	2	3	3	3	2
9	6/18/2010	1	1	1	43	3	64	9	2	0	2	19	8	0	1	0	0	2	3	5	4	2	0	0	0	0	0	0	0	0		1	2	2	2	2	2	2	2	1	um eine verlaufskontrolle zu bekommen ob der Virus wieder ausbricht oder nicht.	4	3	1	2	3	3	3	2
9	6/18/2010	1	1	1	45	1	64	9	2	0	2	24	3	0	2	3	0	1	1	2	4	2	0	0	0	0	0	0	0	0		2	0	0	0	0	0	0	0	0		4	3	1	2	3	3	3	2
9	6/18/2010	1	1	1	47	1	64	9	2	0	2	20	7	0	2	1	0	2	1	3	4	2	0	0	0	0	0	0	0	0		2	0	0	0	0	0	0	0	0		5	1	1	2	3	3	3	3
9	6/18/2010	1	1	1	44	1	64	9	2	0	2	23	4	0	2	1	0	3	2	3	2	2	0	0	0	0	0	0	0	0		2	0	0	0	0	0	0	0	0		6	4	1	2	3	3	3	3
9	6/18/2010	1	1	1	48	0	64	9	2	0	2	25	2	0	2	1	0	1	1	2	4	2	0	0	0	0	0	0	0	0		2	0	0	0	0	0	0	0	0		4	4	1	2	3	3	3	2
9	6/18/2010	1	1	1	29	2	64	9	2	0	2	27	,5	0	3	0	0	2	1	3	3	2	0	0	0	0	0	0	0	0		1	2	2	2	2	2	2	2	1	Neuinfektion auf Tests und weitere Behandlung wird gewartet.	5	1	1	1	3	3	2	3
9	6/18/2010	1	1	1	29	1	64	9	2	0	2	19	8	0	4	0	0	1	1	3	1	2	0	0	0	0	0	0	0	0		2	0	0	0	0	0	0	0	0		3	1	1	2	3	3	2	2
9	6/18/2010	1	1	1	43	1	64	9	2	0	2	27	,5	0	1	0	0	2	2	3	2	2	0	0	0	0	0	0	0	0		2	0	0	0	0	0	0	0	0		2	1	1	2	3	3	3	1
9	6/18/2010	1	1	1	29	1	64	9	1	75	2	22	5	0	1	0	0	3	3	4	3	2	0	0	0	0	0	0	0	0		2	0	0	0	0	0	0	0	0		3	1	1	2	3	3	2	2
9	6/18/2010	1	1	1	30	3	64	9	2	0	2	0	0	0	1	0	0	4	4	2	4	2	0	0	0	0	0	0	0	0		2	0	0	0	0	0	0	0	0		6	5	1	2	3	3	2	3
9	6/18/2010	1	1	1	29	1	64	9	2	0	2	26	1	2	2	3	0	1	1	2	3	2	0	0	0	0	0	0	0	0		2	0	0	0	0	0	0	0	0		6	1	1	2	3	3	2	3
1	6/18/2010	1	1	1	32	1	64	9	1	26	2	24	3	0	3	0	0	4	2	3	2	2	0	0	0	0	0	0	0	0		2	0	0	0	0	0	0	0	0		5	3	1	2	3	3	2	3
9	6/18/2010	1	1	1	24	4	64	9	2	0	2	24	3	0	1	0	0	1	1	2	3	2	0	0	0	0	0	0	0	0		2	0	0	0	0	0	0	0	0		4	1	1	2	3	3	1	2
9	6/18/2010	1	1	1	42	1	64	9	1	64	2	19	8	0	2	2	2	1	1	2	3	2	0	0	0	0	0	0	0	0		2	0	0	0	0	0	0	0	0		3	6	1	2	3	3	3	2
9	6/18/2010	1	1	1	29	4	64	9	2	0	2	23	4	0	1	0	0	1	1	2	4	2	0	0	0	0	0	0	0	0		2	0	0	0	0	0	0	0	0		2	3	1	2	3	3	2	1
9	6/18/2010	1	1	1	40	1	64	9	2	0	2	13	14	0	2	2	2	0	1	3	3	2	0	0	0	0	0	0	0	0		2	0	0	0	0	0	0	0	0		6	6	1	2	3	3	2	3
9	6/18/2010	1	1	1	26	4	64	9	2	0	2	23	4	0	2	1	0	2	2	2	4	1	1	2	2	2	2	2	2	2		0	0	0	0	0	0	0	0	0		4	1	1	2	3	3	2	2
9	6/18/2010	1	1	1	25	2	64	9	2	0	2	26	1	2	2	2	2	2	1	2	4	2	0	0	0	0	0	0	0	0		2	0	0	0	0	0	0	0	0		3	1	1	2	3	3	2	2
9	6/18/2010	1	1	1	40	1	64	9	2	0	2	0	0	0	1	0	0	4	4	5	2	2	0	0	0	0	0	0	0	0		2	0	0	0	0	0	0	0	0		4	1	1	2	3	3	2	2
9	6/18/2010	1	1	1	34	4	64	9	1	0	2	0	0	0	4	0	0	1	2	3	2	2	0	0	0	0	0	0	0	0		2	0	0	0	0	0	0	0	0		0	0	1	2	3	3	2	0
9	6/18/2010	1	1	1	22	5	64	9	2	0	2	27	,5	0	2	2	2	1	2	3	4	1	1	2	2	2	2	2	2	2		0	0	0	0	0	0	0	0	0		3	4	1	2	3	3	1	2
8	6/18/2010	1	1	1	39	1	64	9	1	59	2	17	10	0	2	2	2	2	1	1	2	2	0	0	0	0	0	0	0	0		2	0	0	0	0	0	0	0	0		3	4	1	2	3	3	2	2
9	6/18/2010	1	1	1	35	3	64	9	2	0	2	20	7	0	4	0	0	1	2	3	2	2	0	0	0	0	0	0	0	0		2	0	0	0	0	0	0	0	0		3	4	1	1	3	3	2	2
9	6/19/2010	1	1	1	22	4	64	9	2	0	2	25	2	0	1	0	0	2	3	2	4	2	0	0	0	0	0	0	0	0		2	0	0	0	0	0	0	0	0		1	2	1	2	3	3	1	1
9	6/19/2010	1	1	1	19	3	64	9	2	0	2	27	,5	0	2	2	2	1	1	2	5	1	1	2	2	2	2	2	2	2		0	0	0	0	0	0	0	0	0		3	1	1	2	3	3	1	2
9	6/19/2010	1	1	1	29	2	64	9	2	0	2	26	1	1	2	2	2	1	1	2	2	2	0	0	0	0	0	0	0	0		2	0	0	0	0	0	0	0	0		6	1	1	2	3	3	2	3
9	6/19/2010	1	1	1	36	1	64	9	2	0	2	23	4	0	2	2	2	1	4	1	3	1	1	2	2	2	2	2	2	2		0	0	0	0	0	0	0	0	0		3	6	1	2	3	3	2	2
9	6/19/2010	1	1	1	25	1	64	9	2	0	2	25	2	0	2	1	0	1	1	2	2	2	0	0	0	0	0	0	0	0		2	0	0	0	0	0	0	0	0		4	5	1	2	3	3	2	2
9	6/19/2010	1	1	1	46	2	64	9	2	0	2	4	23	0	1	0	0	2	2	3	4	2	0	0	0	0	0	0	0	0		2	0	0	0	0	0	0	0	0		3	6	1	2	3	3	3	2
9	6/19/2010	1	1	1	49	3	64	9	2	0	2	9	18	0	3	0	0	2	2	3	4	2	0	0	0	0	0	0	0	0		2	0	0	0	0	0	0	0	0		3	4	1	1	3	3	3	2
9	6/19/2010	1	1	1	25	1	64	9	1	115	2	27	,5	0	2	1	0	2	2	3	2	1	1	2	2	2	2	2	2	2		0	0	0	0	0	0	0	0	0		6	5	1	1	3	3	2	3
9	6/19/2010	1	1	1	45	3	64	9	2	0	2	20	7	0	2	2	2	2	2	3	3	2	0	0	0	0	0	0	0	0		2	0	0	0	0	0	0	0	0		3	1	1	2	3	3	3	2
9	6/19/2010	1	1	1	43	2	64	9	2	0	2	25	2	0	2	2	2	3	3	5	2	2	0	0	0	0	0	0	0	0		2	0	0	0	0	0	0	0	0		4	4	1	2	3	3	3	2
9	6/19/2010	1	1	1	37	4	64	9	2	0	2	23	4	0	2	1	0	1	1	2	4	2	0	0	0	0	0	0	0	0		2	0	0	0	0	0	0	0	0		6	3	1	2	3	3	2	3
9	6/19/2010	1	1	1	45	3	64	9	2	0	2	0	0	0	1	0	0	3	3	4	4	2	0	0	0	0	0	0	0	0		1	1	2	2	2	2	2	2	2		6	3	1	1	3	3	3	3
9	6/19/2010	1	1	1	53	2	64	9	2	0	2	0	0	0	2	2	2	1	1	2	3	2	0	0	0	0	0	0	0	0		2	0	0	0	0	0	0	0	0		4	1	1	2	3	3	3	2
9	6/19/2010	1	1	1	47	3	64	9	2	0	2	21	6	0	2	1	0	1	1	2	3	2	0	0	0	0	0	0	0	0		2	0	0	0	0	0	0	0	0		5	1	1	2	3	3	3	3
9	6/19/2010	1	1	1	22	1	64	9	2	0	2	26	1	1	2	2	2	1	5	6	3	2	0	0	0	0	0	0	0	0		2	0	0	0	0	0	0	0	0		4	4	1	2	3	3	1	2
9	6/19/2010	1	1	1	45	1	64	9	2	0	2	16	11	0	4	0	0	2	2	3	3	2	0	0	0	0	0	0	0	0		2	0	0	0	0	0	0	0	0		2	1	1	1	3	3	3	1
9	6/19/2010	1	1	1	25	4	64	9	2	0	2	25	2	0	2	2	2	2	1	1	3	1	1	2	2	2	2	2	2	2		0	0	0	0	0	0	0	0	0		3	1	1	2	3	3	2	2
9	6/19/2010	1	1	1	34	4	64	9	2	0	2	12	15	0	2	2	2	1	1	2	4	2	0	0	0	0	0	0	0	0		2	0	0	0	0	0	0	0	0		3	1	1	2	3	3	2	2
9	6/19/2010	1	1	1	41	1	64	9	2	0	2	17	10	0	2	2	2	2	1	3	2	2	0	0	0	0	0	0	0	0		2	0	0	0	0	0	0	0	0		3	6	1	2	3	3	3	2
9	6/19/2010	1	1	1	38	4	64	9	0	0	2	24	3	0	2	2	2	1	1	2	3	1	1	2	2	2	2	2	2	2		0	0	0	0	0	0	0	0	0		4	1	1	2	3	3	2	2
9	6/19/2010	1	1	1	45	3	64	9	2	0	2	0	0	0	1	0	0	2	2	3	3	2	0	0	0	0	0	0	0	0		2	0	0	0	0	0	0	0	0		4	3	1	2	3	3	3	2
9	6/19/2010	1	1	1	56	1	64	9	2	0	2	6	21	0	2	2	2	3	3	4	1	1	2	1	2	2	2	2	2	2		0	0	0	0	0	0	0	0	0		2	8	1	2	3	3	3	1
9	6/19/2010	1	1	1	30	5	64	9	2	0	2	26	1	2	4	0	0	2	1	2	2	2	0	0	0	0	0	0	0	0		2	0	0	0	0	0	0	0	0		3	3	1	2	3	3	2	2
9	6/19/2010	1	1	1	41	4	64	9	2	0	2	0	0	0	1	0	0	1	1	2	2	2	0	0	0	0	0	0	0	0		2	0	0	0	0	0	0	0	0		3	1	1	2	3	3	3	2
9	6/19/2010	1	1	1	39	5	64	9	2	0	2	25	2	0	2	2	2	1	1	2	2	2	0	0	0	0	0	0	0	0		2	0	0	0	0	0	0	0	0		3	3	1	2	3	3	2	2
9	6/19/2010	1	1	1	33	1	64	9	1	93	2	22	5	0	1	0	0	1	1	2	4	1	1	2	2	2	2	2	2	2		0	0	0	0	0	0	0	0	0		4	4	1	2	3	3	2	2
9	6/19/2010	1	1	1	36	1	64	9	2	0	2	13	14	0	2	2	2	1	1	3	3	2	0	0	0	0	0	0	0	0		2	0	0	0	0	0	0	0	0		3	1	1	2	3	3	2	2
9	6/19/2010	1	1	1	46	1	64	9	2	0	2	11	16	0	3	0	0	1	1	3	4	2	0	0	0	0	0	0	0	0		2	0	0	0	0	0	0	0	0		4	3	1	2	3	3	3	2
9	6/19/2010	1	1	1	42	1	64	9	2	0	2	17	10	0	2	2	2	1	1	2	1	2	0	0	0	0	0	0	0	0		2	0	0	0	0	0	0	0	0		3	6	1	2	3	3	3	2
9	6/19/2010	1	1	1	40	2	64	9	2	0	2	22	5	0	1	0	0	3	2	3	4	2	0	0	0	0	0	0	0	0		2	0	0	0	0	0	0	0	0		6	1	1	2	3	3	2	3
9	6/19/2010	1	1	1	35	2	64	9	2	0	2	20	7	0	3	0	0	1	5	6	3	2	0	0	0	0	0	0	0	0		2	0	0	0	0	0	0	0	0		3	4	1	2	3	3	2	2
9	6/19/2010	1	1	1	44	1	64	9	2	0	2	10	17	0	3	0	0	2	2	3	4	2	0	0	0	0	0	0	0	0		2	0	0	0	0	0	0	0	0		2	6	1	2	3	3	3	1
9	6/19/2010	1	1	1	40	1	64	9	2	0	2	16	11	0	2	2	2	1	1	2	2	2	0	0	0	0	0	0	0	0		2	0	0	0	0	0	0	0	0		3	6	1	2	3	3	2	2
9	6/19/2010	1	1	1	42	5	64	9	2	0	2	26	1	2	2	2	2	1	1	3	3	2	0	0	0	0	0	0	0	0		2	0	0	0	0	0	0	0	0		2	1	1	2	3	3	3	1
5	6/19/2010	1	1	1	26	1	64	9	1	190	2	24	3	0	2	1	0	1	1	1	3	2	0	0	0	0	0	0	0	0		2	0	0	0	0	0	0	0	0		4	4	1	2	3	3	2	2
9	6/19/2010	1	1	1	31	3	64	9	2	0	2	9	18	0	1	0	0	4	4	5	4	2	0	0	0	0	0	0	0	0		2	0	0	0	0	0	0	0	0		2	6	1	2	3	3	2	1
9	6/19/2010	1	1	1	43	2	64	9	2	0	2	26	1	2	2	2	2	1	1	3	2	2	0	0	0	0	0	0	0	0		2	0	0	0	0	0	0	0	0		2	1	1	2	3	3	3	1
9	6/19/2010	1	1	1	28	2	64	9	2	0	2	27	,5	0	2	1	0	5	5	6	8	1	2	2	2	2	2	2	2	1	Die positive Diagnose liegt erst einge Tage zur�ck und ich warte noch auf die genauen Blutwerte	0	0	0	0	0	0	0	0	0		4	1	1	2	3	3	2	2
9	6/19/2010	1	1	1	38	2	64	9	2	0	2	19	8	0	2	2	2	1	1	2	2	2	0	0	0	0	0	0	0	0		2	0	0	0	0	0	0	0	0		3	1	1	2	3	3	2	2
9	6/19/2010	1	1	1	48	3	64	9	2	0	2	0	0	0	2	2	2	1	1	2	4	2	0	0	0	0	0	0	0	0		2	0	0	0	0	0	0	0	0		6	1	1	2	3	3	3	3
5	6/19/2010	1	1	1	40	1	64	9	1	85	2	17	10	0	2	2	2	2	1	1	3	1	1	2	2	2	2	2	2	2		0	0	0	0	0	0	0	0	0		6	3	1	0	3	3	2	3
9	6/19/2010	1	1	1	52	2	64	9	2	0	2	0	0	0	2	2	2	1	1	2	4	2	0	0	0	0	0	0	0	0		2	0	0	0	0	0	0	0	0		4	1	1	2	3	3	3	2
9	6/19/2010	1	1	1	50	5	64	9	2	0	2	16	11	0	3	0	0	3	5	4	2	2	0	0	0	0	0	0	0	0		2	0	0	0	0	0	0	0	0		1	6	1	1	3	3	3	1
9	6/19/2010	1	1	1	47	2	64	9	2	0	2	21	6	0	2	1	0	1	1	2	3	2	0	0	0	0	0	0	0	0		2	0	0	0	0	0	0	0	0		3	1	1	1	3	3	3	2
9	6/19/2010	1	1	1	70	1	64	9	2	0	2	12	15	0	2	2	2	2	3	1	3	2	0	0	0	0	0	0	0	0		2	0	0	0	0	0	0	0	0		3	6	1	2	3	3	3	2
9	6/19/2010	1	1	1	47	1	64	9	2	0	2	19	8	0	2	2	2	1	1	2	3	2	0	0	0	0	0	0	0	0		2	0	0	0	0	0	0	0	0		6	1	1	1	3	3	3	3
9	6/19/2010	1	1	1	43	1	64	9	2	0	2	3	24	0	2	2	2	1	1	2	3	2	0	0	0	0	0	0	0	0		2	0	0	0	0	0	0	0	0		3	3	1	2	3	3	3	2
9	6/19/2010	1	1	1	54	3	64	9	2	0	2	22	5	0	2	2	0	1	1	2	3	1	1	2	2	2	2	2	2	2		0	0	0	0	0	0	0	0	0		3	2	1	2	3	3	3	2
9	6/19/2010	1	1	1	23	2	64	9	2	0	2	0	0	0	2	2	2	1	1	0	4	1	1	2	2	2	2	2	2	2		0	0	0	0	0	0	0	0	0		2	1	1	2	3	3	1	1
9	6/19/2010	1	1	1	38	1	64	9	2	0	2	16	11	0	1	0	0	5	2	4	3	2	0	0	0	0	0	0	0	0		2	0	0	0	0	0	0	0	0		4	6	1	1	3	3	2	2
9	6/19/2010	1	1	1	30	2	64	9	2	0	2	26	1	2	1	0	0	4	4	4	3	1	1	2	2	2	2	2	2	2		0	0	0	0	0	0	0	0	0		5	1	1	1	3	3	2	3
9	6/19/2010	1	1	1	38	1	64	9	1	59	2	27	,5	0	2	1	0	1	1	3	3	2	0	0	0	0	0	0	0	0		2	0	0	0	0	0	0	0	0		6	1	1	2	3	3	2	3
9	6/19/2010	1	1	1	37	1	64	9	2	0	2	0	0	0	1	0	0	2	2	4	3	2	0	0	0	0	0	0	0	0		2	0	0	0	0	0	0	0	0		5	3	1	2	3	3	2	3
23	6/19/2010	1	1	1	44	1	64	9	1	0	2	18	9	0	2	2	2	1	1	2	2	0	0	0	0	0	0	0	0	0		0	0	0	0	0	0	0	0	0		3	8	1	2	3	3	3	2
9	6/19/2010	1	1	1	30	1	64	9	2	0	2	22	5	0	2	2	2	1	1	3	3	2	0	0	0	0	0	0	0	0		2	0	0	0	0	0	0	0	0		3	3	1	2	3	3	2	2
5	6/19/2010	1	1	1	32	3	64	9	1	78	2	23	4	0	1	0	0	5	4	4	4	2	0	0	0	0	0	0	0	0		2	0	0	0	0	0	0	0	0		6	1	1	1	3	3	2	3
9	6/19/2010	1	1	1	41	2	64	9	1	142	2	23	4	0	2	1	0	2	2	1	3	2	0	0	0	0	0	0	0	0		2	0	0	0	0	0	0	0	0		6	1	1	1	3	3	3	3
9	6/19/2010	1	1	1	64	0	64	9	2	0	2	0	0	0	2	2	2	1	1	2	0	2	0	0	0	0	0	0	0	0		0	0	0	0	0	0	0	0	0		3	6	1	2	3	3	3	2
9	6/19/2010	1	1	1	49	0	64	9	1	0	2	5	22	0	1	0	0	1	1	2	3	1	1	2	2	2	1	2	2	2		0	0	0	0	0	0	0	0	0		3	6	1	2	3	3	3	2
9	6/19/2010	1	1	1	41	4	64	9	2	0	2	0	0	0	3	0	0	2	2	2	2	2	0	0	0	0	0	0	0	0		2	0	0	0	0	0	0	0	0		6	1	1	2	3	3	3	3
9	6/19/2010	1	1	3	40	0	64	9	2	0	2	0	0	0	1	0	0	4	4	2	3	2	0	0	0	0	0	0	0	0		2	0	0	0	0	0	0	0	0		3	2	1	2	3	3	2	2
9	6/19/2010	1	1	1	37	1	64	9	2	0	2	0	0	0	1	0	0	1	1	2	3	1	1	2	2	2	2	2	1	2		0	0	0	0	0	0	0	0	0		3	6	1	2	3	3	2	2
9	6/19/2010	1	1	1	40	1	64	9	2	0	2	0	0	0	2	2	2	2	2	3	3	2	0	0	0	0	0	0	0	0		2	0	0	0	0	0	0	0	0		2	4	1	2	3	3	2	1
9	6/19/2010	1	1	1	48	2	64	9	2	0	2	23	4	0	1	0	0	1	2	2	4	2	0	0	0	0	0	0	0	0		2	0	0	0	0	0	0	0	0		2	6	1	2	3	3	3	1
9	6/19/2010	1	1	1	50	2	64	9	2	0	2	25	2	0	1	0	0	1	2	3	4	2	0	0	0	0	0	0	0	0		2	0	0	0	0	0	0	0	0		2	4	1	2	3	3	3	1
9	6/19/2010	1	1	1	29	3	64	9	2	0	2	21	6	0	2	1	0	1	1	2	3	1	1	2	2	2	2	2	2	2		0	0	0	0	0	0	0	0	0		3	1	1	2	3	3	2	2
9	6/19/2010	1	1	1	40	1	64	9	2	0	2	27	,5	0	2	2	2	2	2	4	4	2	0	0	0	0	0	0	0	0		1	1	2	2	2	2	2	2	2		5	7	1	2	3	3	2	3
9	6/19/2010	1	1	1	43	3	64	9	2	0	2	22	5	0	2	1	0	1	1	2	3	2	0	0	0	0	0	0	0	0		2	0	0	0	0	0	0	0	0		3	1	1	2	3	3	3	2
9	6/19/2010	1	1	1	47	1	64	9	0	0	2	0	0	0	3	0	0	1	2	4	1	2	0	0	0	0	0	0	0	0		2	0	0	0	0	0	0	0	0		3	6	1	2	3	3	3	2
9	6/19/2010	1	1	1	46	1	64	9	2	0	2	12	15	0	2	2	2	1	3	1	3	2	0	0	0	0	0	0	0	0		2	0	0	0	0	0	0	0	0		4	6	1	2	3	3	3	2
9	6/19/2010	1	1	1	25	1	64	9	2	0	2	17	10	0	1	0	0	1	1	2	2	2	0	0	0	0	0	0	0	0		2	0	0	0	0	0	0	0	0		3	3	1	1	3	3	2	2
9	6/19/2010	1	1	1	45	1	64	9	2	0	2	14	13	0	2	2	2	1	1	2	4	2	0	0	0	0	0	0	0	0		2	0	0	0	0	0	0	0	0		4	0	1	1	3	3	3	2
9	6/19/2010	1	1	1	30	1	64	9	2	0	2	24	3	0	2	2	2	1	1	2	3	2	0	0	0	0	0	0	0	0		2	0	0	0	0	0	0	0	0		3	1	1	2	3	3	2	2
9	6/19/2010	1	1	1	44	2	64	9	2	0	2	14	13	0	1	0	0	2	1	2	3	2	0	0	0	0	0	0	0	0		2	0	0	0	0	0	0	0	0		2	1	1	2	3	3	3	1
9	6/19/2010	1	1	1	40	3	64	9	2	0	2	26	1	2	2	2	2	4	3	4	3	1	1	2	2	2	2	2	2	2		0	0	0	0	0	0	0	0	0		3	1	1	1	3	3	2	2
9	6/19/2010	1	1	1	32	4	64	9	1	142	2	16	11	0	1	0	0	2	2	3	6	2	0	0	0	0	0	0	0	0		1	2	2	2	2	2	2	1	1	ich vertraue Arzt nicht!!!	3	1	1	2	3	3	2	2
9	6/19/2010	1	1	1	35	2	64	9	2	0	2	25	2	0	3	0	0	1	1	1	1	2	0	0	0	0	0	0	0	0		2	0	0	0	0	0	0	0	0		3	1	1	2	3	3	2	2
9	6/19/2010	1	1	1	35	1	64	9	2	0	2	25	2	0	2	1	0	1	1	2	3	2	0	0	0	0	0	0	0	0		2	0	0	0	0	0	0	0	0		4	1	1	2	3	3	2	2
9	6/19/2010	1	1	1	26	1	64	9	2	0	2	19	8	0	2	2	2	1	1	3	3	2	0	0	0	0	0	0	0	0		1	2	1	2	2	2	2	2	2		4	6	1	2	3	3	2	2
9	6/19/2010	1	1	1	34	1	64	9	2	0	2	0	0	0	2	2	2	1	1	2	3	2	0	0	0	0	0	0	0	0		2	0	0	0	0	0	0	0	0		3	1	1	2	3	3	2	2
9	6/19/2010	1	1	1	54	1	64	9	2	0	2	26	1	2	2	1	0	1	1	2	3	1	1	1	2	2	2	2	2	2		0	0	0	0	0	0	0	0	0		3	1	1	2	3	3	3	2
9	6/19/2010	1	1	1	38	1	64	9	2	0	2	22	5	0	2	2	2	1	1	3	4	1	1	2	2	2	2	2	2	2		0	0	0	0	0	0	0	0	0		6	4	1	2	3	3	2	3
9	6/19/2010	1	1	1	35	1	64	9	2	0	2	23	4	0	3	0	0	2	1	2	2	2	0	0	0	0	0	0	0	0		2	0	0	0	0	0	0	0	0		4	1	1	2	3	3	2	2
9	6/19/2010	1	1	1	43	1	64	9	2	0	2	25	2	0	2	2	2	1	1	2	5	1	1	2	2	2	2	2	2	2		0	0	0	0	0	0	0	0	0		3	1	1	2	3	3	3	2
9	6/19/2010	1	1	1	34	1	64	9	2	0	2	21	6	0	2	2	2	1	1	2	3	1	1	2	2	2	2	2	2	2		0	0	0	0	0	0	0	0	0		4	1	1	2	3	3	2	2
9	6/19/2010	1	1	1	29	2	64	9	2	0	2	22	5	0	2	2	2	1	1	2	8	1	1	2	2	2	2	2	2	2		0	0	0	0	0	0	0	0	0		1	1	1	2	3	3	2	1
9	6/19/2010	1	1	1	28	5	64	9	2	0	2	0	0	0	0	0	0	0	0	0	0	0	0	0	0	0	0	0	0	0		0	0	0	0	0	0	0	0	0		3	3	1	2	3	3	2	2
8	6/19/2010	1	1	1	67	1	64	9	1	172	2	14	13	0	2	3	0	1	1	2	3	2	0	0	0	0	0	0	0	0		2	0	0	0	0	0	0	0	0		6	6	1	2	3	3	3	3
9	6/19/2010	1	1	1	38	3	64	9	2	0	2	26	1	2	4	0	0	1	1	2	3	2	0	0	0	0	0	0	0	0		2	0	0	0	0	0	0	0	0		4	1	1	2	3	3	2	2
9	6/19/2010	1	1	1	29	3	64	9	2	0	2	24	3	0	4	0	0	2	2	6	3	2	0	0	0	0	0	0	0	0		2	0	0	0	0	0	0	0	0		5	1	1	2	3	3	2	3
9	6/19/2010	1	1	1	47	2	64	9	2	0	2	18	9	0	1	0	0	1	1	2	2	2	0	0	0	0	0	0	0	0		2	0	0	0	0	0	0	0	0		5	1	1	2	3	3	3	3
9	6/19/2010	1	1	1	33	2	64	9	2	0	2	22	5	0	2	2	2	1	1	2	4	2	0	0	0	0	0	0	0	0		2	0	0	0	0	0	0	0	0		3	8	1	2	3	3	2	2
9	6/19/2010	1	1	1	39	3	64	9	2	0	2	0	0	0	1	0	0	1	2	3	3	2	0	0	0	0	0	0	0	0		2	0	0	0	0	0	0	0	0		2	1	1	2	3	3	2	1
9	6/19/2010	1	1	1	43	1	64	9	2	0	2	0	0	0	2	2	2	2	2	3	3	1	1	2	2	2	2	2	2	2		0	0	0	0	0	0	0	0	0		6	1	1	2	3	3	3	3
9	6/19/2010	1	1	1	40	1	64	9	2	0	2	0	0	0	2	2	2	1	1	2	3	2	0	0	0	0	0	0	0	0		2	0	0	0	0	0	0	0	0		2	6	1	2	3	3	2	1
9	6/19/2010	1	1	1	23	1	64	9	2	0	2	26	1	2	2	2	2	1	1	2	2	1	1	2	2	2	2	2	2	2		0	0	0	0	0	0	0	0	0		4	3	1	2	3	3	1	2
9	6/19/2010	1	1	1	44	2	64	9	2	0	2	27	,5	0	2	2	2	2	2	3	2	1	1	2	2	2	2	2	2	2		0	0	0	0	0	0	0	0	0		6	1	1	2	3	3	3	3
9	6/19/2010	1	1	1	39	4	64	9	2	0	2	25	2	0	2	2	2	1	1	2	2	2	0	0	0	0	0	0	0	0		2	0	0	0	0	0	0	0	0		3	1	1	2	3	3	2	2
9	6/19/2010	1	1	1	37	1	64	9	2	0	2	23	4	0	4	0	0	1	1	2	4	2	0	0	0	0	0	0	0	0		2	0	0	0	0	0	0	0	0		6	1	1	2	3	3	2	3
9	6/19/2010	1	1	1	48	5	64	9	1	64	2	9	18	0	1	0	0	2	1	3	3	2	0	0	0	0	0	0	0	0		2	0	0	0	0	0	0	0	0		3	1	1	2	3	3	3	2
9	6/19/2010	1	1	1	55	2	64	9	2	0	2	24	3	0	2	2	2	2	1	3	4	1	1	2	2	2	2	2	2	2		0	0	0	0	0	0	0	0	0		6	1	1	2	3	3	3	3
9	6/19/2010	1	1	1	32	5	64	9	2	0	2	19	8	0	3	0	0	1	1	2	3	2	0	0	0	0	0	0	0	0		2	0	0	0	0	0	0	0	0		2	1	1	2	3	3	2	1
9	6/19/2010	1	1	1	46	1	64	9	2	0	2	22	5	0	2	2	2	1	0	2	3	2	0	0	0	0	0	0	0	0		2	0	0	0	0	0	0	0	0		6	1	1	2	3	3	3	3
9	6/19/2010	1	1	1	30	1	64	9	2	0	2	26	1	2	3	0	0	1	1	2	3	1	1	2	2	2	2	2	2	2		0	0	0	0	0	0	0	0	0		4	1	1	2	3	3	2	2
9	6/19/2010	1	1	1	38	1	64	9	2	0	2	26	1	1	4	0	0	2	2	6	3	2	0	0	0	0	0	0	0	0		2	0	0	0	0	0	0	0	0		6	3	1	2	3	3	2	3
9	6/19/2010	1	1	1	22	2	64	9	2	0	2	26	1	1	1	0	0	0	2	2	3	1	1	2	2	2	2	2	2	2		0	0	0	0	0	0	0	0	0		3	1	1	1	3	3	1	2
9	6/19/2010	1	1	1	50	2	64	9	2	0	2	16	11	0	2	2	2	1	1	3	3	2	0	0	0	0	0	0	0	0		2	0	0	0	0	0	0	0	0		3	6	1	2	3	3	3	2
9	6/19/2010	1	1	1	46	2	64	9	2	0	2	5	22	0	3	0	0	1	1	2	4	1	1	2	2	2	2	2	2	2		0	0	0	0	0	0	0	0	0		2	1	1	2	3	3	3	1
9	6/19/2010	1	1	1	37	2	64	9	2	0	2	0	0	0	1	0	0	4	4	5	4	2	0	0	0	0	0	0	0	0		2	0	0	0	0	0	0	0	0		6	1	1	2	3	3	2	3
9	6/19/2010	1	1	1	54	2	64	9	2	0	2	0	0	0	1	0	0	1	1	3	5	2	0	0	0	0	0	0	0	0		2	0	0	0	0	0	0	0	0		5	6	1	2	3	3	3	3
9	6/19/2010	1	1	1	56	2	64	9	2	0	2	0	0	0	2	2	2	1	1	3	4	2	0	0	0	0	0	0	0	0		2	0	0	0	0	0	0	0	0		3	6	1	2	3	3	3	2
9	6/19/2010	1	1	1	37	2	64	9	2	0	2	16	11	0	1	0	0	1	1	1	3	2	0	0	0	0	0	0	0	0		2	0	0	0	0	0	0	0	0		4	1	1	1	3	3	2	2
9	6/19/2010	1	1	1	44	1	64	9	2	0	2	26	1	1	3	0	0	2	2	3	2	2	0	0	0	0	0	0	0	0		2	0	0	0	0	0	0	0	0		3	1	1	2	3	3	3	2
9	6/19/2010	1	1	1	42	1	64	9	2	0	2	24	3	0	2	2	2	1	1	2	4	1	1	2	2	2	2	2	2	2		0	0	0	0	0	0	0	0	0		3	1	1	2	3	3	3	2
9	6/19/2010	1	1	1	40	3	64	9	2	0	2	9	18	0	2	2	2	1	1	2	3	2	0	0	0	0	0	0	0	0		2	0	0	0	0	0	0	0	0		2	1	1	2	3	3	2	1
9	6/19/2010	1	1	1	42	1	64	9	2	0	2	23	4	0	1	0	0	2	2	1	4	2	0	0	0	0	0	0	0	0		2	0	0	0	0	0	0	0	0		6	1	1	2	3	3	3	3
9	6/19/2010	1	1	1	47	3	64	9	2	0	2	12	15	0	2	2	2	1	1	2	3	2	0	0	0	0	0	0	0	0		2	0	0	0	0	0	0	0	0		3	1	1	2	3	3	3	2
9	6/19/2010	1	1	1	41	2	64	9	2	0	2	20	7	0	1	0	0	2	2	5	4	2	0	0	0	0	0	0	0	0		2	0	0	0	0	0	0	0	0		3	3	1	2	3	3	3	2
9	6/19/2010	1	1	1	40	1	64	9	2	0	2	0	0	0	2	2	2	1	1	2	3	2	0	0	0	0	0	0	0	0		2	0	0	0	0	0	0	0	0		6	4	1	2	3	3	2	3
9	6/19/2010	1	1	1	32	4	64	9	2	0	2	23	4	0	2	2	2	2	2	5	4	2	0	0	0	0	0	0	0	0		2	0	0	0	0	0	0	0	0		2	8	1	2	3	3	2	1
9	6/19/2010	1	1	1	35	5	64	9	2	0	2	0	0	0	1	0	0	2	2	3	5	1	1	2	2	2	2	2	2	2		0	0	0	0	0	0	0	0	0		5	3	1	2	3	3	2	3
9	6/19/2010	1	1	1	49	2	64	9	2	0	2	2	25	0	2	2	2	1	1	3	4	2	0	0	0	0	0	0	0	0		2	0	0	0	0	0	0	0	0		6	3	1	2	3	3	3	3
9	6/19/2010	1	1	1	42	1	64	9	2	0	2	24	3	0	1	0	0	1	1	6	3	0	0	0	0	0	0	0	0	0		0	0	0	0	0	0	0	0	0		3	1	1	2	3	3	3	2
9	6/19/2010	1	1	1	44	1	64	9	2	0	2	0	0	0	3	0	0	1	1	2	4	2	0	0	0	0	0	0	0	0		2	0	0	0	0	0	0	0	0		2	8	1	2	3	3	3	1
9	6/19/2010	1	1	1	40	0	64	9	2	0	2	0	0	0	1	0	0	4	4	5	3	2	0	0	0	0	0	0	0	0		2	0	0	0	0	0	0	0	0		2	1	1	2	3	3	2	1
9	6/19/2010	1	1	1	46	1	64	9	2	0	2	13	14	0	4	0	0	1	1	2	2	2	0	0	0	0	0	0	0	0		2	0	0	0	0	0	0	0	0		3	4	1	2	3	3	3	2
9	6/19/2010	1	1	1	31	1	64	9	2	0	2	18	9	0	2	2	2	1	2	1	4	2	0	0	0	0	0	0	0	0		2	0	0	0	0	0	0	0	0		2	3	1	2	3	3	2	1
9	6/19/2010	1	1	1	43	1	64	9	2	0	2	25	2	0	1	0	0	1	1	2	4	1	1	2	2	2	2	2	2	2		0	0	0	0	0	0	0	0	0		3	4	1	2	3	3	3	2
9	6/19/2010	1	1	1	44	1	64	9	2	0	2	14	13	0	2	1	0	1	1	2	3	2	0	0	0	0	0	0	0	0		2	0	0	0	0	0	0	0	0		2	1	1	2	3	3	3	1
9	6/19/2010	1	1	1	40	1	64	9	2	0	2	13	14	0	2	2	2	1	1	2	4	2	0	0	0	0	0	0	0	0		2	0	0	0	0	0	0	0	0		4	1	1	2	3	3	2	2
9	6/19/2010	1	1	1	45	5	64	9	2	0	2	15	12	0	2	2	2	1	1	2	2	2	0	0	0	0	0	0	0	0		2	0	0	0	0	0	0	0	0		5	1	1	2	3	3	3	3
9	6/19/2010	1	1	1	38	4	64	9	2	0	2	27	,5	0	2	2	2	1	1	2	8	1	1	2	2	2	2	2	2	2		0	0	0	0	0	0	0	0	0		3	3	1	1	3	3	2	2
9	6/19/2010	1	1	1	47	1	64	9	2	0	2	19	8	0	2	2	2	1	1	2	3	2	0	0	0	0	0	0	0	0		2	0	0	0	0	0	0	0	0		3	3	1	2	3	3	3	2
9	6/19/2010	1	1	1	39	2	64	9	2	0	2	13	14	0	2	2	2	1	1	1	4	2	0	0	0	0	0	0	0	0		2	0	0	0	0	0	0	0	0		4	1	1	2	3	3	2	2
9	6/19/2010	1	1	1	40	3	64	9	2	0	2	19	8	0	1	0	0	1	1	5	4	2	0	0	0	0	0	0	0	0		2	0	0	0	0	0	0	0	0		6	1	1	2	3	3	2	3
9	6/19/2010	1	1	1	45	1	64	9	1	64	2	18	9	0	2	2	2	1	1	2	4	2	0	0	0	0	0	0	0	0		2	0	0	0	0	0	0	0	0		6	1	1	2	3	3	3	3
9	6/19/2010	1	1	1	33	3	64	9	1	146	2	0	0	0	2	2	2	1	2	1	2	2	0	0	0	0	0	0	0	0		2	0	0	0	0	0	0	0	0		3	1	1	2	3	3	2	2
9	6/19/2010	1	1	1	48	5	64	9	2	0	2	16	11	0	2	2	2	1	1	2	2	2	0	0	0	0	0	0	0	0		2	0	0	0	0	0	0	0	0		5	1	1	2	3	3	3	3
9	6/19/2010	1	1	1	42	3	64	9	2	0	2	27	,5	0	2	1	0	1	2	3	4	1	1	2	2	2	2	2	2	2		0	0	0	0	0	0	0	0	0		6	1	1	2	3	3	3	3
9	6/19/2010	1	1	1	44	1	64	9	1	146	2	25	2	0	2	2	2	1	1	2	4	2	0	0	0	0	0	0	0	0		2	0	0	0	0	0	0	0	0		4	4	1	2	3	3	3	2
9	6/19/2010	1	1	1	52	4	64	9	2	0	2	11	16	0	2	2	2	1	1	2	4	2	0	0	0	0	0	0	0	0		2	0	0	0	0	0	0	0	0		4	1	1	1	3	3	3	2
9	6/19/2010	1	1	1	33	1	64	9	2	0	2	27	,5	0	1	0	0	2	2	3	3	1	1	2	2	2	2	2	2	2		0	0	0	0	0	0	0	0	0		4	1	1	2	3	3	2	2
9	6/19/2010	1	1	1	51	1	64	9	2	0	2	13	14	0	4	0	0	1	1	2	3	2	0	0	0	0	0	0	0	0		2	0	0	0	0	0	0	0	0		3	1	1	2	3	3	3	2
9	6/19/2010	1	1	1	40	5	64	9	2	0	2	7	20	0	3	0	0	3	3	3	4	2	0	0	0	0	0	0	0	0		0	0	0	0	0	0	0	0	0		2	6	1	2	3	3	2	1
9	6/19/2010	1	1	1	42	4	64	9	2	0	2	15	12	0	1	0	0	3	3	1	4	2	0	0	0	0	0	0	0	0		2	0	0	0	0	0	0	0	0		3	3	1	2	3	3	3	2
9	6/19/2010	1	1	1	30	3	64	9	2	0	2	27	,5	0	1	0	0	4	4	5	3	2	0	0	0	0	0	0	0	0		2	0	0	0	0	0	0	0	0		5	6	1	2	3	3	2	3
9	6/19/2010	1	1	1	21	1	64	9	0	0	2	26	1	1	2	2	2	1	1	2	3	1	2	1	2	1	1	2	2	2		0	0	0	0	0	0	0	0	0		4	5	1	2	3	3	1	2
9	6/19/2010	1	1	1	51	4	64	9	2	0	2	13	14	0	1	0	0	2	3	4	4	2	0	0	0	0	0	0	0	0		2	0	0	0	0	0	0	0	0		3	1	1	1	3	3	3	2
9	6/19/2010	1	1	1	58	2	64	9	2	0	2	17	10	0	2	2	2	1	1	2	3	2	0	0	0	0	0	0	0	0		2	0	0	0	0	0	0	0	0		4	7	1	0	3	3	3	2
9	6/19/2010	1	1	1	48	1	64	9	2	0	2	12	15	0	1	0	0	3	3	4	3	2	0	0	0	0	0	0	0	0		2	0	0	0	0	0	0	0	0		6	1	1	2	3	3	3	3
9	6/19/2010	1	1	1	44	4	64	9	0	0	2	21	6	0	2	2	2	2	2	3	2	2	0	0	0	0	0	0	0	0		2	0	0	0	0	0	0	0	0		5	1	1	2	3	3	3	3
9	6/19/2010	1	1	1	39	2	64	9	2	0	2	20	7	0	2	2	2	1	1	2	4	2	0	0	0	0	0	0	0	0		2	0	0	0	0	0	0	0	0		6	1	1	2	3	3	2	3
9	6/19/2010	1	1	1	33	4	64	9	2	0	2	19	8	0	1	0	0	2	2	1	4	1	1	2	2	2	2	2	2	2		0	0	0	0	0	0	0	0	0		2	1	1	2	3	3	2	1
9	6/19/2010	1	1	1	43	1	64	9	1	83	2	0	0	0	1	0	0	2	2	5	4	2	0	0	0	0	0	0	0	0		2	0	0	0	0	0	0	0	0		6	6	1	2	3	3	3	3
9	6/19/2010	1	1	1	51	1	64	9	2	0	2	15	12	0	2	3	0	2	1	3	4	2	0	0	0	0	0	0	0	0		2	0	0	0	0	0	0	0	0		4	6	1	2	3	3	3	2
9	6/19/2010	1	1	1	48	0	64	9	1	10	2	0	0	0	1	0	0	1	1	3	3	2	0	0	0	0	0	0	0	0		2	0	0	0	0	0	0	0	0		2	1	1	1	3	3	3	1
9	6/19/2010	1	1	1	37	5	64	9	2	0	2	23	4	0	1	0	0	2	2	1	4	2	0	0	0	0	0	0	0	0		2	0	0	0	0	0	0	0	0		3	3	1	1	3	3	2	2
9	6/19/2010	1	1	1	33	1	64	9	2	0	2	23	4	0	2	1	0	1	1	3	3	1	1	2	2	2	2	2	2	2		0	0	0	0	0	0	0	0	0		3	1	1	2	3	3	2	2
9	6/19/2010	1	1	1	28	1	64	9	2	0	2	22	5	0	2	2	2	1	1	2	3	2	0	0	0	0	0	0	0	0		2	0	0	0	0	0	0	0	0		3	1	1	2	3	3	2	2
9	6/19/2010	1	1	1	45	5	64	9	2	0	2	21	6	0	2	2	2	1	1	2	4	2	0	0	0	0	0	0	0	0		1	1	2	2	2	2	2	2	2		6	1	1	1	3	3	3	3
9	6/19/2010	1	1	1	34	1	64	9	1	45	2	22	5	0	4	0	0	1	1	4	3	2	0	0	0	0	0	0	0	0		2	0	0	0	0	0	0	0	0		3	7	1	2	3	3	2	2
9	6/19/2010	1	1	1	45	1	64	9	1	64	2	0	0	0	3	0	0	2	2	2	3	2	0	0	0	0	0	0	0	0		2	0	0	0	0	0	0	0	0		4	1	1	1	3	3	3	2
9	6/19/2010	1	1	1	41	2	64	9	2	0	2	24	3	0	2	2	2	1	1	2	4	2	0	0	0	0	0	0	0	0		2	0	0	0	0	0	0	0	0		3	1	1	2	3	3	3	2
9	6/19/2010	1	1	1	46	3	64	9	2	0	2	21	6	0	2	2	2	1	1	2	4	2	0	0	0	0	0	0	0	0		2	0	0	0	0	0	0	0	0		3	1	1	1	3	3	3	2
9	6/19/2010	1	1	1	31	4	64	9	2	0	2	27	,5	0	2	1	0	1	1	3	4	1	1	2	2	2	2	2	2	2		0	0	0	0	0	0	0	0	0		4	1	1	2	3	3	2	2
9	6/19/2010	1	1	1	45	4	64	9	2	0	2	6	21	0	1	0	0	3	1	1	2	2	0	0	0	0	0	0	0	0		2	0	0	0	0	0	0	0	0		6	6	1	2	3	3	3	3
9	6/19/2010	1	1	1	50	5	64	9	2	0	2	5	22	0	3	0	0	1	1	2	3	2	0	0	0	0	0	0	0	0		2	0	0	0	0	0	0	0	0		3	6	1	2	3	3	3	2
9	6/19/2010	1	1	1	37	1	64	9	2	0	2	0	0	0	2	2	2	0	2	2	2	1	2	1	2	2	2	2	2	2		0	0	0	0	0	0	0	0	0		3	1	1	2	3	3	2	2
9	6/19/2010	1	1	1	38	2	64	9	0	0	2	0	0	0	2	2	2	0	1	2	3	2	0	0	0	0	0	0	0	0		2	0	0	0	0	0	0	0	0		3	1	1	2	3	3	2	2
9	6/19/2010	1	1	1	40	1	64	9	2	0	2	19	8	0	1	0	0	2	2	3	2	2	0	0	0	0	0	0	0	0		2	0	0	0	0	0	0	0	0		2	4	1	2	3	3	2	1
9	6/19/2010	1	1	1	27	2	64	9	1	147	2	24	3	0	1	0	0	1	2	2	3	2	0	0	0	0	0	0	0	0		2	0	0	0	0	0	0	0	0		3	3	1	2	3	3	2	2
9	6/19/2010	1	1	1	30	1	64	9	2	0	2	0	0	0	2	1	0	1	1	3	3	1	1	2	2	2	2	2	2	2		0	0	0	0	0	0	0	0	0		6	1	1	2	3	3	2	3
9	6/19/2010	1	1	1	39	2	64	9	2	0	2	18	9	0	2	2	2	2	2	1	3	2	0	0	0	0	0	0	0	0		2	0	0	0	0	0	0	0	0		3	3	1	2	3	3	2	2
9	6/19/2010	1	1	1	43	4	64	9	2	0	2	21	6	0	2	2	2	1	1	2	4	2	0	0	0	0	0	0	0	0		2	0	0	0	0	0	0	0	0		3	6	1	2	3	3	3	2
9	6/19/2010	1	1	1	45	2	64	9	2	0	2	9	18	0	1	0	0	2	1	2	4	2	0	0	0	0	0	0	0	0		2	0	0	0	0	0	0	0	0		3	1	1	2	3	3	3	2
9	6/19/2010	1	1	1	43	2	64	9	2	0	2	0	0	0	3	0	0	1	1	2	4	2	0	0	0	0	0	0	0	0		2	0	0	0	0	0	0	0	0		4	6	1	2	3	3	3	2
9	6/19/2010	1	1	1	48	2	64	9	2	0	2	0	0	0	1	0	0	2	4	4	0	2	0	0	0	0	0	0	0	0		2	0	0	0	0	0	0	0	0		4	6	1	1	3	3	3	2
9	6/19/2010	1	1	1	37	1	64	9	2	0	2	0	0	0	2	1	0	2	2	3	7	2	0	0	0	0	0	0	0	0		2	0	0	0	0	0	0	0	0		4	7	1	2	3	3	2	2
9	6/19/2010	1	1	1	46	2	64	9	2	0	2	22	5	0	2	1	0	1	1	1	3	2	0	0	0	0	0	0	0	0		2	0	0	0	0	0	0	0	0		6	6	1	2	3	3	3	3
9	6/19/2010	1	1	1	43	1	64	9	2	0	2	26	1	1	2	2	2	1	1	3	3	1	1	2	2	2	2	2	2	2		0	0	0	0	0	0	0	0	0		3	2	1	2	3	3	3	2
9	6/19/2010	1	1	1	30	3	64	9	2	0	2	25	2	0	1	0	0	2	4	5	4	2	0	0	0	0	0	0	0	0		2	0	0	0	0	0	0	0	0		6	5	1	2	3	3	2	3
9	6/19/2010	1	1	1	27	4	64	9	2	0	2	26	1	1	2	1	0	1	1	2	2	2	0	0	0	0	0	0	0	0		2	0	0	0	0	0	0	0	0		4	5	1	2	3	3	2	2
9	6/19/2010	1	1	1	42	1	64	9	2	0	2	20	7	0	4	0	0	1	5	3	3	1	1	2	2	2	2	2	2	2		0	0	0	0	0	0	0	0	0		4	1	1	2	3	3	3	2
9	6/19/2010	1	1	1	50	1	64	9	2	0	2	0	0	0	2	1	0	1	1	2	3	2	0	0	0	0	0	0	0	0		2	0	0	0	0	0	0	0	0		2	6	1	2	3	3	3	1
9	6/19/2010	1	1	1	44	1	64	9	2	0	2	23	4	0	2	2	2	1	1	2	2	1	1	2	2	2	2	2	2	2		0	0	0	0	0	0	0	0	0		3	1	1	2	3	3	3	2
9	6/19/2010	1	1	1	35	2	64	9	2	0	2	26	1	2	2	1	0	1	1	2	2	2	0	0	0	0	0	0	0	0		2	0	0	0	0	0	0	0	0		3	1	1	2	3	3	2	2
9	6/19/2010	1	1	1	23	2	64	9	2	0	2	24	3	0	1	0	0	2	1	3	3	1	1	2	2	2	2	2	2	2		0	0	0	0	0	0	0	0	0		3	1	1	2	3	3	1	2
9	6/19/2010	1	1	1	31	1	64	9	2	0	2	25	2	0	1	0	0	1	1	2	3	2	0	0	0	0	0	0	0	0		2	0	0	0	0	0	0	0	0		3	7	1	2	3	3	2	2
9	6/19/2010	1	1	1	30	4	64	9	2	0	2	27	,5	0	2	2	2	2	2	2	3	1	1	2	1	2	1	2	2	2		0	0	0	0	0	0	0	0	0		3	1	1	2	3	3	2	2
9	6/19/2010	1	1	1	48	3	64	9	2	0	2	12	15	0	4	0	0	2	2	3	3	2	0	0	0	0	0	0	0	0		2	0	0	0	0	0	0	0	0		2	8	1	1	3	3	3	1
9	6/19/2010	1	1	1	31	1	64	9	2	0	2	22	5	0	2	2	2	1	1	2	4	1	1	2	2	2	2	2	2	2		0	0	0	0	0	0	0	0	0		3	1	1	2	3	3	2	2
9	6/19/2010	1	1	1	51	1	64	9	2	0	2	0	0	0	2	2	2	2	1	1	4	2	0	0	0	0	0	0	0	0		2	0	0	0	0	0	0	0	0		3	3	1	2	3	3	3	2
5	6/19/2010	1	1	1	39	3	64	9	1	195	2	11	16	0	2	2	2	1	1	2	2	2	0	0	0	0	0	0	0	0		2	0	0	0	0	0	0	0	0		6	1	1	2	3	3	2	3
9	6/19/2010	1	1	1	54	1	64	9	0	0	2	0	0	0	1	0	0	2	2	4	4	2	0	0	0	0	0	0	0	0		2	0	0	0	0	0	0	0	0		4	2	1	2	3	3	3	2
9	6/19/2010	1	1	1	70	2	64	9	2	0	2	0	0	0	4	0	0	4	5	2	4	1	1	2	2	2	2	2	2	2		0	0	0	0	0	0	0	0	0		6	6	1	2	3	3	3	3
9	6/19/2010	1	1	1	46	1	64	9	2	0	2	0	0	0	2	2	2	2	2	5	4	2	0	0	0	0	0	0	0	0		2	0	0	0	0	0	0	0	0		6	1	1	2	3	3	3	3
9	6/19/2010	1	1	1	28	3	64	9	2	0	2	22	5	0	2	2	2	1	1	2	2	1	1	2	2	2	2	2	2	2		0	0	0	0	0	0	0	0	0		6	1	1	2	3	3	2	3
9	6/19/2010	1	1	1	43	2	64	9	2	0	2	24	3	0	1	0	0	1	1	3	4	2	0	0	0	0	0	0	0	0		2	0	0	0	0	0	0	0	0		3	3	1	2	3	3	3	2
9	6/19/2010	1	1	1	27	1	64	9	2	0	2	25	2	0	2	1	0	3	2	2	2	1	1	2	2	2	2	2	2	2		0	0	0	0	0	0	0	0	0		4	1	1	1	3	3	2	2
9	6/19/2010	1	1	1	44	1	64	9	2	0	2	21	6	0	2	2	2	1	1	3	3	2	0	0	0	0	0	0	0	0		2	0	0	0	0	0	0	0	0		6	6	1	2	3	3	3	3
9	6/19/2010	1	1	1	42	2	64	9	2	0	2	22	5	0	2	2	2	1	1	2	5	2	0	0	0	0	0	0	0	0		2	0	0	0	0	0	0	0	0		5	1	1	2	3	3	3	3
9	6/19/2010	1	1	1	41	1	64	9	2	0	2	19	8	0	4	0	0	1	2	2	3	2	0	0	0	0	0	0	0	0		2	0	0	0	0	0	0	0	0		2	1	1	2	3	3	3	1
9	6/19/2010	1	1	1	30	1	64	9	2	0	2	24	3	0	2	2	2	1	1	2	3	2	0	0	0	0	0	0	0	0		2	0	0	0	0	0	0	0	0		3	4	1	2	3	3	2	2
9	6/19/2010	1	1	1	49	3	64	9	2	0	2	23	4	0	2	2	2	1	2	3	2	0	0	0	0	0	0	0	0	0		0	0	0	0	0	0	0	0	0		4	1	1	2	3	3	3	2
9	6/19/2010	1	1	1	54	5	64	9	1	10	2	18	9	0	2	2	2	1	1	2	4	2	0	0	0	0	0	0	0	0		2	0	0	0	0	0	0	0	0		4	1	1	2	3	3	3	2
9	6/19/2010	1	1	1	46	1	64	9	2	0	2	23	4	0	2	2	2	1	1	2	4	2	0	0	0	0	0	0	0	0		2	0	0	0	0	0	0	0	0		5	1	1	2	3	3	3	3
9	6/19/2010	1	1	1	39	4	64	9	2	0	2	0	0	0	2	2	2	1	2	3	4	1	1	2	2	2	2	2	2	2		0	0	0	0	0	0	0	0	0		2	3	1	2	3	3	2	1
9	6/19/2010	1	1	1	40	1	64	9	2	0	2	24	3	0	3	0	0	1	1	3	2	2	0	0	0	0	0	0	0	0		2	0	0	0	0	0	0	0	0		1	4	1	2	3	3	2	1
9	6/19/2010	1	1	1	40	5	64	9	2	0	2	26	1	2	4	0	0	3	1	1	4	1	1	2	2	2	2	2	2	2		0	0	0	0	0	0	0	0	0		3	1	1	1	3	3	2	2
9	6/19/2010	1	1	1	35	2	64	9	1	147	2	20	7	0	4	0	0	2	2	3	2	2	0	0	0	0	0	0	0	0		2	0	0	0	0	0	0	0	0		2	2	1	2	3	3	2	1
9	6/19/2010	1	1	1	48	1	64	9	2	0	2	13	14	0	4	0	0	3	3	4	3	2	0	0	0	0	0	0	0	0		2	0	0	0	0	0	0	0	0		5	1	1	2	3	3	3	3
9	6/19/2010	1	1	1	50	3	64	9	2	0	2	11	16	0	2	2	2	1	1	3	3	2	0	0	0	0	0	0	0	0		2	0	0	0	0	0	0	0	0		4	6	1	2	3	3	3	2
9	6/19/2010	1	1	1	30	2	64	9	2	0	2	24	3	0	4	0	0	1	1	2	3	2	0	0	0	0	0	0	0	0		2	0	0	0	0	0	0	0	0		3	1	1	2	3	3	2	2
9	6/19/2010	1	1	1	43	1	64	9	2	0	2	24	3	0	3	0	0	1	1	3	3	2	0	0	0	0	0	0	0	0		2	0	0	0	0	0	0	0	0		4	1	1	2	3	3	3	2
9	6/19/2010	1	1	1	39	1	64	9	2	0	2	0	0	0	2	2	2	2	1	3	3	2	0	0	0	0	0	0	0	0		2	0	0	0	0	0	0	0	0		5	3	1	2	3	3	2	3
9	6/19/2010	1	1	1	43	0	64	9	2	0	2	0	0	0	2	2	2	1	1	3	4	2	0	0	0	0	0	0	0	0		2	0	0	0	0	0	0	0	0		6	1	1	2	3	3	3	3
9	6/19/2010	1	1	1	36	1	64	9	2	0	2	19	8	0	2	2	2	1	1	3	4	2	0	0	0	0	0	0	0	0		2	0	0	0	0	0	0	0	0		6	3	1	2	3	3	2	3
9	6/19/2010	1	1	1	35	2	64	9	2	0	2	18	9	0	2	2	2	1	1	2	2	2	0	0	0	0	0	0	0	0		2	0	0	0	0	0	0	0	0		2	1	1	2	3	3	2	1
9	6/19/2010	1	1	1	26	1	64	9	2	0	2	23	4	0	3	0	0	2	2	6	2	2	0	0	0	0	0	0	0	0		2	0	0	0	0	0	0	0	0		4	1	1	2	3	3	2	2
9	6/19/2010	1	1	1	36	2	64	9	2	0	2	24	3	0	3	0	0	3	2	3	3	2	0	0	0	0	0	0	0	0		2	0	0	0	0	0	0	0	0		6	1	1	2	3	3	2	3
9	6/19/2010	1	1	1	22	3	64	9	2	0	2	27	,5	0	2	1	0	2	1	3	8	1	2	2	2	2	2	2	2	1	Noch nicht beim Arzt gewesen	0	0	0	0	0	0	0	0	0		4	1	1	2	3	3	1	2
9	6/19/2010	1	1	1	49	2	64	9	2	0	2	13	14	0	2	2	2	1	1	2	4	2	0	0	0	0	0	0	0	0		2	0	0	0	0	0	0	0	0		3	3	1	2	3	3	3	2
9	6/19/2010	1	1	1	63	4	64	9	2	0	2	0	0	0	2	2	2	2	2	3	4	2	0	0	0	0	0	0	0	0		2	0	0	0	0	0	0	0	0		6	6	1	1	3	3	3	3
9	6/19/2010	1	1	1	38	1	64	9	2	0	2	24	3	0	3	0	0	2	3	2	3	1	1	2	2	2	2	2	2	2		0	0	0	0	0	0	0	0	0		6	1	1	2	3	3	2	3
9	6/19/2010	1	1	1	41	1	64	9	2	0	2	25	2	0	2	2	2	0	1	2	2	2	0	0	0	0	0	0	0	0		2	0	0	0	0	0	0	0	0		5	1	1	2	3	3	3	3
9	6/19/2010	1	1	1	38	2	64	9	2	0	2	25	2	0	2	2	2	1	1	2	3	2	0	0	0	0	0	0	0	0		2	0	0	0	0	0	0	0	0		4	1	1	2	3	3	2	2
9	6/19/2010	1	1	1	28	2	64	9	1	64	2	21	6	0	2	1	0	3	2	3	3	2	0	0	0	0	0	0	0	0		2	0	0	0	0	0	0	0	0		3	1	1	2	3	3	2	2
9	6/19/2010	1	1	1	38	1	64	9	2	0	2	16	11	0	2	1	0	2	1	2	3	2	0	0	0	0	0	0	0	0		2	0	0	0	0	0	0	0	0		3	2	1	2	3	3	2	2
9	6/19/2010	1	1	1	57	3	64	9	2	0	2	19	8	0	2	2	2	1	1	2	3	2	0	0	0	0	0	0	0	0		2	0	0	0	0	0	0	0	0		3	6	1	2	3	3	3	2
9	6/19/2010	1	1	1	37	1	64	9	2	0	2	19	8	0	2	2	2	1	0	1	4	2	0	0	0	0	0	0	0	0		2	0	0	0	0	0	0	0	0		3	1	1	2	3	3	2	2
9	6/19/2010	1	1	1	43	1	64	9	1	59	2	16	11	0	2	2	2	1	1	1	3	2	0	0	0	0	0	0	0	0		2	0	0	0	0	0	0	0	0		5	1	1	2	3	3	3	3
9	6/19/2010	1	1	1	25	1	64	9	2	0	2	21	6	0	2	2	2	1	1	2	4	2	0	0	0	0	0	0	0	0		2	0	0	0	0	0	0	0	0		2	1	1	2	3	3	2	1
9	6/19/2010	1	1	1	45	0	64	9	2	0	2	21	6	0	2	3	0	1	1	2	2	2	0	0	0	0	0	0	0	0		2	0	0	0	0	0	0	0	0		6	1	1	2	3	3	3	3
9	6/19/2010	1	1	1	42	4	64	9	2	0	2	12	15	0	2	2	2	1	2	1	3	2	0	0	0	0	0	0	0	0		2	0	0	0	0	0	0	0	0		3	3	1	2	3	3	3	2
9	6/19/2010	1	1	1	30	2	64	9	2	0	2	24	3	0	1	0	0	1	1	2	2	2	0	0	0	0	0	0	0	0		2	0	0	0	0	0	0	0	0		4	1	1	2	3	3	2	2
9	6/19/2010	1	1	1	56	4	64	9	2	0	2	0	0	0	2	2	2	1	1	2	3	2	0	0	0	0	0	0	0	0		2	0	0	0	0	0	0	0	0		3	6	1	2	3	3	3	2
5	6/19/2010	1	1	1	50	2	64	9	2	0	2	1	26	0	2	2	2	1	1	2	4	2	0	0	0	0	0	0	0	0		2	0	0	0	0	0	0	0	0		6	3	1	0	3	3	3	3
9	6/19/2010	1	1	1	42	1	64	9	1	142	2	5	22	0	2	2	2	1	1	2	3	2	0	0	0	0	0	0	0	0		2	0	0	0	0	0	0	0	0		4	3	1	2	3	3	3	2
9	6/19/2010	1	1	1	29	1	64	9	2	0	2	27	,5	0	2	2	2	1	1	2	3	1	1	2	2	2	2	2	2	2		0	0	0	0	0	0	0	0	0		4	1	1	2	3	3	2	2
9	6/19/2010	1	1	1	42	1	64	9	2	0	2	22	5	0	2	2	2	1	1	2	3	2	0	0	0	0	0	0	0	0		2	0	0	0	0	0	0	0	0		3	1	1	2	3	3	3	2
9	6/19/2010	1	1	1	41	2	64	9	1	66	2	13	14	0	3	0	0	4	3	1	3	2	0	0	0	0	0	0	0	0		2	0	0	0	0	0	0	0	0		5	1	1	2	3	3	3	3
9	6/19/2010	1	1	1	48	4	64	9	2	0	2	0	0	0	2	2	2	2	1	3	0	1	2	2	1	2	2	2	2	2		0	0	0	0	0	0	0	0	0		6	1	1	1	3	3	3	3
9	6/19/2010	1	1	1	45	2	64	9	2	0	2	25	2	0	2	2	2	1	1	2	3	2	0	0	0	0	0	0	0	0		2	0	0	0	0	0	0	0	0		2	1	1	2	3	3	3	1
9	6/19/2010	1	1	1	39	5	64	9	2	0	2	22	5	0	2	2	2	1	1	2	3	2	0	0	0	0	0	0	0	0		2	0	0	0	0	0	0	0	0		2	1	1	2	3	3	2	1
9	6/19/2010	1	1	1	41	1	64	9	1	142	2	25	2	0	3	0	0	1	1	2	4	2	0	0	0	0	0	0	0	0		2	0	0	0	0	0	0	0	0		4	1	1	2	3	3	3	2
9	6/19/2010	1	1	1	35	3	64	9	2	0	2	15	12	0	3	0	0	1	1	2	4	2	0	0	0	0	0	0	0	0		1	1	2	2	2	2	2	2	2		4	1	1	2	3	3	2	2
9	6/19/2010	1	1	1	34	1	64	9	2	0	2	20	7	0	2	1	0	2	2	3	4	2	0	0	0	0	0	0	0	0		2	0	0	0	0	0	0	0	0		3	1	1	2	3	3	2	2
9	6/19/2010	1	1	1	32	1	64	9	2	0	2	23	4	0	2	2	2	1	1	2	2	2	0	0	0	0	0	0	0	0		2	0	0	0	0	0	0	0	0		3	1	1	2	3	3	2	2
9	6/19/2010	1	1	1	30	3	64	9	2	0	2	22	5	0	2	2	2	2	1	2	3	2	0	0	0	0	0	0	0	0		2	0	0	0	0	0	0	0	0		3	4	1	2	3	3	2	2
9	6/19/2010	1	1	1	37	1	64	9	2	0	2	27	,5	0	2	1	0	4	1	3	2	2	0	0	0	0	0	0	0	0		2	0	0	0	0	0	0	0	0		6	1	1	2	3	3	2	3
9	6/19/2010	1	1	1	37	1	64	9	2	0	2	25	2	0	4	0	0	2	2	3	3	2	0	0	0	0	0	0	0	0		2	0	0	0	0	0	0	0	0		6	1	1	2	3	3	2	3
9	6/19/2010	1	1	1	46	1	64	9	2	0	2	19	8	0	3	0	0	1	1	3	3	2	0	0	0	0	0	0	0	0		2	0	0	0	0	0	0	0	0		6	1	1	1	3	3	3	3
9	6/19/2010	1	1	1	29	2	64	9	2	0	2	22	5	0	2	3	0	1	1	3	3	2	0	0	0	0	0	0	0	0		2	0	0	0	0	0	0	0	0		3	8	1	2	3	3	2	2
9	6/19/2010	1	1	1	39	2	64	9	2	0	2	13	14	0	2	1	0	2	2	3	4	2	0	0	0	0	0	0	0	0		2	0	0	0	0	0	0	0	0		0	0	1	2	3	3	2	0
9	6/19/2010	1	1	1	46	0	64	9	2	0	2	16	11	0	1	0	0	2	1	1	2	2	0	0	0	0	0	0	0	0		2	0	0	0	0	0	0	0	0		3	6	1	2	3	3	3	2
9	6/19/2010	1	1	1	44	1	64	9	0	0	2	21	6	0	1	0	0	2	2	2	3	2	0	0	0	0	0	0	0	0		2	0	0	0	0	0	0	0	0		3	1	1	0	3	3	3	2
9	6/19/2010	1	1	1	52	5	64	9	2	0	2	6	21	0	3	0	0	1	1	2	3	2	0	0	0	0	0	0	0	0		2	0	0	0	0	0	0	0	0		3	6	1	2	3	3	3	2
9	6/19/2010	1	1	1	50	1	64	9	2	0	2	20	7	0	3	0	0	5	1	3	3	2	0	0	0	0	0	0	0	0		2	0	0	0	0	0	0	0	0		3	2	1	2	3	3	3	2
9	6/19/2010	1	1	1	37	1	64	9	2	0	2	25	2	0	2	1	0	1	1	2	3	2	0	0	0	0	0	0	0	0		2	0	0	0	0	0	0	0	0		3	1	1	2	3	3	2	2
9	6/19/2010	1	1	1	46	1	64	9	2	0	2	14	13	0	2	1	0	1	1	2	1	2	0	0	0	0	0	0	0	0		2	0	0	0	0	0	0	0	0		3	1	1	2	3	3	3	2
9	6/19/2010	1	1	1	43	1	64	9	2	0	2	9	18	0	3	0	0	5	5	6	4	2	0	0	0	0	0	0	0	0		2	0	0	0	0	0	0	0	0		4	3	1	2	3	3	3	2
9	6/19/2010	1	1	1	46	4	64	9	2	0	2	19	8	0	4	0	0	5	5	3	4	1	1	2	2	2	2	2	2	2		0	0	0	0	0	0	0	0	0		3	7	1	2	3	3	3	2
9	6/19/2010	1	1	1	43	2	64	9	2	0	2	13	14	0	2	2	2	1	1	1	3	2	0	0	0	0	0	0	0	0		2	0	0	0	0	0	0	0	0		3	1	1	2	3	3	3	2
9	6/19/2010	1	1	1	36	1	64	9	2	0	2	15	12	0	4	0	0	1	1	2	3	2	0	0	0	0	0	0	0	0		2	0	0	0	0	0	0	0	0		6	1	1	2	3	3	2	3
9	6/19/2010	1	1	1	32	3	64	9	2	0	2	24	3	0	1	0	0	2	2	3	4	2	0	0	0	0	0	0	0	0		2	0	0	0	0	0	0	0	0		4	4	1	2	3	3	2	2
9	6/19/2010	1	1	1	56	2	64	9	2	0	2	26	1	1	2	2	2	1	1	2	3	1	1	2	2	2	2	2	2	2		0	0	0	0	0	0	0	0	0		3	1	1	2	3	3	3	2
9	6/19/2010	1	1	1	47	4	64	9	2	0	2	19	8	0	2	2	2	2	1	3	2	2	0	0	0	0	0	0	0	0		2	0	0	0	0	0	0	0	0		2	4	1	2	3	3	3	1
9	6/19/2010	1	1	1	50	4	64	9	1	190	2	25	2	0	1	0	0	2	2	3	3	2	0	0	0	0	0	0	0	0		2	0	0	0	0	0	0	0	0		4	6	1	1	3	3	3	2
9	6/19/2010	1	1	1	40	2	64	9	2	0	2	26	1	2	1	0	0	1	1	2	2	2	0	0	0	0	0	0	0	0		2	0	0	0	0	0	0	0	0		2	1	1	2	3	3	2	1
9	6/19/2010	1	1	1	49	1	64	9	2	0	2	1	26	0	3	0	0	5	3	1	1	2	0	0	0	0	0	0	0	0		2	0	0	0	0	0	0	0	0		2	6	1	2	3	3	3	1
9	6/19/2010	1	1	1	29	4	64	9	2	0	2	27	,5	0	4	0	0	2	2	3	4	1	1	2	2	2	2	2	2	2		0	0	0	0	0	0	0	0	0		4	1	1	2	3	3	2	2
9	6/19/2010	1	1	1	48	1	64	9	2	0	2	22	5	0	2	2	2	1	1	2	4	2	0	0	0	0	0	0	0	0		2	0	0	0	0	0	0	0	0		6	3	1	1	3	3	3	3
9	6/19/2010	1	1	1	29	2	64	9	2	0	2	0	0	0	2	2	2	1	1	2	4	2	0	0	0	0	0	0	0	0		2	0	0	0	0	0	0	0	0		6	1	1	2	3	3	2	3
9	6/19/2010	1	1	1	45	5	64	9	2	0	2	24	3	0	1	0	0	1	1	5	3	2	0	0	0	0	0	0	0	0		2	0	0	0	0	0	0	0	0		3	1	1	1	3	3	3	2
9	6/19/2010	1	1	1	50	2	64	9	2	0	2	0	0	0	1	0	0	1	1	3	0	2	0	0	0	0	0	0	0	0		2	0	0	0	0	0	0	0	0		0	1	1	0	3	3	3	0
9	6/19/2010	1	1	1	41	0	64	9	2	0	2	23	4	0	2	2	2	1	1	2	4	1	1	2	2	2	2	2	2	2		0	0	0	0	0	0	0	0	0		3	1	1	2	3	3	3	2
9	6/19/2010	1	1	1	25	4	64	9	2	0	2	25	2	0	2	1	0	3	3	4	4	1	1	2	2	2	2	2	2	2		0	0	0	0	0	0	0	0	0		2	1	1	2	3	3	2	1
9	6/19/2010	1	1	1	39	2	64	9	2	0	2	23	4	0	3	0	0	1	1	2	4	1	1	2	2	2	2	2	2	2		0	0	0	0	0	0	0	0	0		3	7	1	2	3	3	2	2
9	6/19/2010	1	1	1	39	1	64	9	2	0	2	0	0	0	2	2	2	1	1	2	0	2	0	0	0	0	0	0	0	0		2	0	0	0	0	0	0	0	0		5	1	1	2	3	3	2	3
9	6/19/2010	1	1	1	46	4	64	9	2	0	2	26	1	2	1	0	0	1	1	2	4	1	1	2	2	2	2	2	2	2		0	0	0	0	0	0	0	0	0		3	1	1	2	3	3	3	2
9	6/19/2010	1	1	1	46	1	64	9	2	0	2	16	11	0	2	2	2	2	1	3	3	2	0	0	0	0	0	0	0	0		2	0	0	0	0	0	0	0	0		6	1	1	2	3	3	3	3
5	6/19/2010	1	1	1	41	1	64	9	1	81	2	13	14	0	3	0	0	2	2	1	0	2	0	0	0	0	0	0	0	0		2	0	0	0	0	0	0	0	0		4	3	1	2	3	3	3	2
9	6/19/2010	1	1	1	40	1	64	9	2	0	2	15	12	0	2	2	2	1	1	2	2	2	0	0	0	0	0	0	0	0		2	0	0	0	0	0	0	0	0		3	3	1	2	3	3	2	2
9	6/19/2010	1	1	1	37	3	64	9	2	0	2	21	6	0	2	2	2	4	2	4	3	1	1	1	1	2	2	2	2	2		0	0	0	0	0	0	0	0	0		5	2	1	2	3	3	2	3
9	6/19/2010	1	1	1	20	3	64	9	2	0	2	27	,5	0	2	2	2	1	1	3	8	1	2	2	2	2	2	2	2	1	Ich hobe ich noch nicht dazu durchringen k�nnen einen Arzt aufzusuchen	0	0	0	0	0	0	0	0	0		4	5	1	2	3	3	1	2
9	6/19/2010	1	1	1	22	1	64	9	2	0	2	26	1	2	2	1	0	1	1	2	3	1	1	2	2	2	2	2	2	2		0	0	0	0	0	0	0	0	0		3	2	1	2	3	3	1	2
5	6/19/2010	1	1	1	40	1	64	9	2	0	2	15	12	0	2	2	2	1	2	4	2	2	0	0	0	0	0	0	0	0		2	0	0	0	0	0	0	0	0		6	1	1	2	3	3	2	3
9	6/19/2010	1	1	1	28	4	64	9	2	0	2	26	1	1	1	0	0	3	2	3	4	2	0	0	0	0	0	0	0	0		2	0	0	0	0	0	0	0	0		2	7	1	2	3	3	2	1
9	6/19/2010	1	1	1	37	3	64	9	2	0	2	23	4	0	2	1	0	1	1	2	4	2	0	0	0	0	0	0	0	0		2	0	0	0	0	0	0	0	0		3	4	1	2	3	3	2	2
9	6/19/2010	1	1	1	29	1	64	9	2	0	2	23	4	0	2	2	2	1	1	2	3	2	0	0	0	0	0	0	0	0		2	0	0	0	0	0	0	0	0		4	1	1	2	3	3	2	2
9	6/19/2010	1	1	1	29	4	64	9	2	0	2	18	9	0	2	2	2	1	1	2	2	2	0	0	0	0	0	0	0	0		2	0	0	0	0	0	0	0	0		3	1	1	2	3	3	2	2
9	6/19/2010	1	1	1	45	2	64	9	2	0	2	12	15	0	2	2	2	2	2	3	3	2	0	0	0	0	0	0	0	0		2	0	0	0	0	0	0	0	0		3	1	1	2	3	3	3	2
9	6/19/2010	1	1	1	35	1	64	9	2	0	2	15	12	0	2	2	2	1	1	3	4	1	1	2	2	2	2	2	2	2		0	0	0	0	0	0	0	0	0		3	3	1	2	3	3	2	2
9	6/19/2010	1	1	1	23	2	64	9	2	0	2	24	3	0	2	2	2	2	0	2	3	2	0	0	0	0	0	0	0	0		2	0	0	0	0	0	0	0	0		3	1	1	2	3	3	1	2
9	6/19/2010	1	1	1	42	2	64	9	1	10	2	24	3	0	1	0	0	1	1	2	2	1	1	2	2	2	2	2	2	2		0	0	0	0	0	0	0	0	0		2	1	1	2	3	3	3	1
9	6/19/2010	1	1	1	42	1	64	9	2	0	2	23	4	0	4	0	0	4	4	5	4	1	1	2	2	2	2	2	2	2		0	0	0	0	0	0	0	0	0		6	1	1	2	3	3	3	3
9	6/19/2010	1	1	1	40	2	64	9	2	0	2	0	0	0	1	0	0	3	3	4	3	2	0	0	0	0	0	0	0	0		2	0	0	0	0	0	0	0	0		3	3	1	2	3	3	2	2
9	6/19/2010	1	1	1	45	2	64	9	2	0	2	0	0	0	1	0	0	1	1	2	3	2	0	0	0	0	0	0	0	0		2	0	0	0	0	0	0	0	0		4	1	1	2	3	3	3	2
9	6/19/2010	1	1	1	47	5	64	9	2	0	2	18	9	0	1	0	0	1	1	2	4	2	0	0	0	0	0	0	0	0		2	0	0	0	0	0	0	0	0		5	1	1	2	3	3	3	3
9	6/19/2010	1	1	1	49	4	64	9	2	0	2	24	3	0	1	0	0	1	3	4	3	1	1	2	2	2	2	2	2	2		0	0	0	0	0	0	0	0	0		3	4	1	2	3	3	3	2
9	6/19/2010	1	1	1	40	2	64	9	2	0	2	0	0	0	2	2	2	1	1	3	4	2	0	0	0	0	0	0	0	0		2	0	0	0	0	0	0	0	0		5	1	1	2	3	3	2	3
9	6/19/2010	1	1	1	38	1	64	9	2	0	2	19	8	0	1	0	0	1	1	3	4	2	0	0	0	0	0	0	0	0		2	0	0	0	0	0	0	0	0		6	1	1	2	3	3	2	3
9	6/19/2010	1	1	1	39	5	64	9	2	0	2	24	3	0	2	2	2	1	1	2	3	2	0	0	0	0	0	0	0	0		2	0	0	0	0	0	0	0	0		2	1	1	2	3	3	2	1
9	6/19/2010	1	1	1	29	2	64	9	2	0	2	23	4	0	2	2	2	1	1	2	3	2	0	0	0	0	0	0	0	0		2	0	0	0	0	0	0	0	0		3	1	1	2	3	3	2	2
9	6/19/2010	1	1	1	26	2	64	9	2	0	2	26	1	2	1	0	0	2	2	3	3	2	0	0	0	0	0	0	0	0		2	0	0	0	0	0	0	0	0		4	5	1	2	3	3	2	2
9	6/19/2010	1	1	1	39	3	64	9	2	0	2	0	0	0	1	0	0	1	1	3	4	2	0	0	0	0	0	0	0	0		2	0	0	0	0	0	0	0	0		4	1	1	2	3	3	2	2
9	6/19/2010	1	1	1	40	1	64	9	2	0	2	18	9	0	3	0	0	3	3	5	4	2	0	0	0	0	0	0	0	0		2	0	0	0	0	0	0	0	0		3	2	1	2	3	3	2	2
9	6/19/2010	1	1	1	28	2	64	9	1	79	2	25	2	0	2	2	2	2	2	2	3	1	1	2	2	2	2	2	2	2		0	0	0	0	0	0	0	0	0		5	1	1	2	3	3	2	3
9	6/19/2010	1	1	1	40	0	64	9	0	0	2	0	0	0	2	2	2	1	1	2	2	2	0	0	0	0	0	0	0	0		2	0	0	0	0	0	0	0	0		1	4	1	2	3	3	2	1
9	6/19/2010	1	1	1	35	3	64	9	2	0	2	27	,5	0	1	0	0	4	2	5	2	2	0	0	0	0	0	0	0	0		2	0	0	0	0	0	0	0	0		2	7	1	2	3	3	2	1
9	6/19/2010	1	1	1	28	4	64	9	2	0	2	22	5	0	1	0	0	1	2	1	3	1	1	2	2	2	2	2	2	2		0	0	0	0	0	0	0	0	0		4	4	1	2	3	3	2	2
9	6/19/2010	1	1	1	46	3	64	9	2	0	2	25	2	0	1	0	0	1	1	2	4	2	0	0	0	0	0	0	0	0		2	0	0	0	0	0	0	0	0		3	1	1	2	3	3	3	2
9	6/19/2010	1	1	1	49	5	64	9	2	0	2	21	6	0	2	2	2	1	1	2	2	2	0	0	0	0	0	0	0	0		2	0	0	0	0	0	0	0	0		3	2	1	1	3	3	3	2
9	6/19/2010	1	1	1	32	4	64	9	2	0	2	24	3	0	2	2	2	1	1	2	4	2	0	0	0	0	0	0	0	0		2	0	0	0	0	0	0	0	0		3	1	1	2	3	3	2	2
9	6/19/2010	1	1	1	50	2	64	9	2	0	2	0	0	0	2	2	2	1	1	2	3	2	0	0	0	0	0	0	0	0		2	0	0	0	0	0	0	0	0		6	3	1	2	3	3	3	3
9	6/19/2010	1	1	1	40	1	64	9	2	0	2	13	14	0	2	1	0	1	1	3	4	2	0	0	0	0	0	0	0	0		1	1	1	2	2	1	2	2	2		6	3	1	2	3	3	2	3
9	6/19/2010	1	1	1	35	1	64	9	2	0	2	20	7	0	1	0	0	2	2	3	2	2	0	0	0	0	0	0	0	0		2	0	0	0	0	0	0	0	0		3	4	1	2	3	3	2	2
9	6/19/2010	1	1	1	53	2	64	9	2	0	2	24	3	0	2	1	0	1	1	2	3	2	0	0	0	0	0	0	0	0		2	0	0	0	0	0	0	0	0		3	1	1	2	3	3	3	2
9	6/19/2010	1	1	1	42	2	64	9	2	0	2	25	2	0	1	0	0	2	1	2	4	2	0	0	0	0	0	0	0	0		2	0	0	0	0	0	0	0	0		4	3	1	2	3	3	3	2
9	6/19/2010	1	1	1	37	4	64	9	2	0	2	0	0	0	2	2	2	1	2	2	4	2	0	0	0	0	0	0	0	0		2	0	0	0	0	0	0	0	0		4	1	1	2	3	3	2	2
9	6/19/2010	1	1	1	52	4	64	9	2	0	2	23	4	0	2	2	2	1	1	3	4	2	0	0	0	0	0	0	0	0		1	1	2	2	2	2	2	2	2		4	1	1	1	3	3	3	2
9	6/19/2010	1	1	1	21	2	64	9	2	0	2	25	2	0	4	0	0	1	1	3	8	1	2	2	1	2	2	2	2	2		0	0	0	0	0	0	0	0	0		3	5	1	1	3	3	1	2
9	6/19/2010	1	1	1	27	5	64	9	2	0	2	25	2	0	1	0	0	2	1	3	3	2	0	0	0	0	0	0	0	0		2	0	0	0	0	0	0	0	0		5	1	1	2	3	3	2	3
9	6/19/2010	1	1	1	46	1	64	9	2	0	2	14	13	0	3	0	0	1	1	3	3	2	0	0	0	0	0	0	0	0		2	0	0	0	0	0	0	0	0		4	1	1	2	3	3	3	2
9	6/19/2010	1	1	1	48	1	64	9	2	0	2	11	16	0	2	3	0	1	1	2	4	2	0	0	0	0	0	0	0	0		2	0	0	0	0	0	0	0	0		6	1	1	2	3	3	3	3
9	6/19/2010	1	1	1	29	1	64	9	2	0	2	26	1	1	2	2	2	2	5	4	3	2	0	0	0	0	0	0	0	0		2	0	0	0	0	0	0	0	0		3	1	1	2	3	3	2	2
9	6/19/2010	1	1	1	53	3	64	9	2	0	2	19	8	0	2	1	0	1	1	2	4	2	0	0	0	0	0	0	0	0		2	0	0	0	0	0	0	0	0		2	1	1	2	3	3	3	1
9	6/19/2010	1	1	1	43	1	64	9	2	0	2	26	1	1	1	0	0	2	2	2	3	2	0	0	0	0	0	0	0	0		2	0	0	0	0	0	0	0	0		4	1	1	1	3	3	3	2
9	6/19/2010	1	1	1	43	1	64	9	2	0	2	9	18	0	2	2	2	1	1	3	3	2	0	0	0	0	0	0	0	0		2	0	0	0	0	0	0	0	0		6	1	1	2	3	3	3	3
9	6/19/2010	1	1	1	46	1	64	9	2	0	2	18	9	0	2	2	2	1	1	2	4	2	0	0	0	0	0	0	0	0		2	0	0	0	0	0	0	0	0		3	1	1	1	3	3	3	2
9	6/19/2010	1	1	1	35	1	64	9	2	0	2	26	1	2	2	2	2	2	1	2	2	2	0	0	0	0	0	0	0	0		2	0	0	0	0	0	0	0	0		5	4	1	2	3	3	2	3
9	6/19/2010	1	1	1	39	1	64	9	2	0	2	21	6	0	2	2	2	1	1	2	2	2	0	0	0	0	0	0	0	0		2	0	0	0	0	0	0	0	0		6	1	1	2	3	3	2	3
5	6/19/2010	1	1	1	48	1	64	9	1	195	2	6	21	0	1	0	0	4	4	5	4	2	0	0	0	0	0	0	0	0		2	0	0	0	0	0	0	0	0		1	6	1	2	3	3	3	1
9	6/19/2010	1	1	1	47	1	64	9	2	0	2	0	0	0	2	2	2	1	1	3	3	2	0	0	0	0	0	0	0	0		2	0	0	0	0	0	0	0	0		4	1	1	2	3	3	3	2
9	6/19/2010	1	1	1	34	1	64	9	2	0	2	0	0	0	3	0	0	1	1	1	3	2	0	0	0	0	0	0	0	0		2	0	0	0	0	0	0	0	0		4	1	1	2	3	3	2	2
9	6/19/2010	1	1	1	48	0	64	9	2	0	2	25	2	0	2	1	0	1	1	2	3	2	0	0	0	0	0	0	0	0		2	0	0	0	0	0	0	0	0		2	1	1	1	3	3	3	1
9	6/19/2010	1	1	1	56	1	64	9	0	0	2	27	,5	0	0	0	0	1	1	2	3	1	1	2	2	2	2	2	2	2		0	0	0	0	0	0	0	0	0		4	3	1	2	3	3	3	2
9	6/19/2010	1	1	1	43	4	64	9	1	165	2	26	1	2	4	0	0	1	1	4	2	2	0	0	0	0	0	0	0	0		2	0	0	0	0	0	0	0	0		6	3	1	2	3	3	3	3
9	6/19/2010	1	1	1	38	5	64	9	2	0	2	25	2	0	2	1	0	1	2	2	4	2	0	0	0	0	0	0	0	0		2	0	0	0	0	0	0	0	0		4	1	1	1	3	3	2	2
9	6/19/2010	1	1	1	45	5	64	9	2	0	2	24	3	0	4	0	0	1	1	2	3	2	0	0	0	0	0	0	0	0		2	0	0	0	0	0	0	0	0		4	3	1	2	3	3	3	2
9	6/19/2010	1	1	1	49	0	64	9	2	0	2	0	0	0	1	0	0	2	1	3	3	2	0	0	0	0	0	0	0	0		2	0	0	0	0	0	0	0	0		3	6	1	2	3	3	3	2
9	6/19/2010	1	1	1	44	4	64	9	2	0	2	22	5	0	3	0	0	2	2	1	3	2	0	0	0	0	0	0	0	0		2	0	0	0	0	0	0	0	0		3	7	1	2	3	3	3	2
[truncated: 11,354 more rows]
[truncated: 45 more columns]
