# Supplementary material for: Antiretroviral Therapy and Reasons for Not Taking It among Men Having Sex with Men (MSM)—Results from the European MSM Internet Survey (EMIS)
Source: PLoS One. 2015 Mar 20;10(3):e0121047. doi: 10.1371/journal.pone.0121047 (PMC4368044; doi:10.1371/journal.pone.0121047)
Supplement: S1 Codebook — (TXT) [file pone.0121047.s002.txt]

Variable list for EMIS analysis Reasons for not taking ART

Variable:Language
Variable:Submitted
Variable:consent1
Variable:consent2
Variable:Q1 	Q1. Are you... 
			1=A man
			2=A woman
			3=Transgender/Transexual: Man to woman
			4=Transgender/Transexual: Woman to man
Variable:Q2 	Q2. How old are you?
Variable:Q3 	Q3. How would you describe the place you live in?
			1=A very big city or town (a million or more people)
			2=A big city or town (500,000-999,999 people)
			3=A medium-sized city or town (100,000-499,999 people)
			4=A small city or town (10,000-99,999 people)
			5=A village / the countryside (less than 10,000 people)
Variable:Q4 	Q4. Which country do you currently live in? [see Appendix of EMIS Variable Manual for response set]
Variable:Q4c	Recoded country variable, see EMIS variable manual
Variable:Q6 	Q6. Were you born in <country currently lived in>? [No-Yes]
Variable:Q7 	Q7. [if Q6=1] Which country were you born in? (If it does not exist anymore, please select the country that best applies.)
			[see EMIS variable manual Appendix for response set]
Variable:Q71 	Q71. Have you ever received an HIV test result?
			1=No, I've never received an HIV test result
			2=Yes, I've tested positive (I have HIV infection)
			3=Yes, my last test was negative (I did not have HIV infection at the time of the test)
Variable:Q72 	Q72. [if Q71=2] In which year were you first diagnosed HIV positive?
			1=1984
			2=1985
			...
			27=2010
Variable:Q72a	Recoded variable: Number of years living with diagnosed HIV in 2010.
Variable:Q73 	Q73. [if Q72=26, ie. 2009] Were you first diagnosed with HIV within the last 12 months? [No-Yes]
Variable:Q76	Q76. [if Q71=2] When you were first diagnosed HIV positive, did you have an opportunity to talk about the sex you have?
			1=No
			2=Yes
			3=I don't remember
			4=Not applicable
Variable:Q77	Q77. [if Q76=2] When you were first diagnosed HIV positive, did you talk about the sex you have?
			1=No
			2=Yes
			3=I don't remember
Variable:Q78	Q78. [if Q77=2] When you were first diagnosed HIV positive, did you talk about the sex you have with men?
			1=No
			2=Yes
			3=I don't remember
Variable:Q79	Q79. [if Q71=2] When you were first diagnosed HIV positive, how satisfied were you with the way the testing service kept your confidentiality?
			1=Very satisfied
			2=Satisfied
			3=Dissatisfied
			4=Very dissatisfied
			5=I don't remember / I did not think about it
Variable:Q80	Q80. [if Q71=2] When you were first diagnosed HIV positive, how satisfied were you with the respect you were treated with?
			1=Very satisfied
			2=Satisfied
			3=Dissatisfied
			4=Very dissatisfied
			5=I don't remember / I did not think about it
Variable:Q81	Q81. [if Q71=2] When you were first diagnosed HIV positive, how satisfied were you with the counselling you received?
			1=I did not receive counselling
			2=Very satisfied
			3=Satisfied
			4=Dissatisfied
			5=Very dissatisfied
			6=I don't remember / I did not think about it
Variable:Q82	Q82. [if Q71=2] When did you last see a health professional for monitoring your HIV infection? [recency response set]
Variable:Q83	Q83. [if Q71=2] Have you ever taken antiretroviral treatment (sometimes know as ART or HAART) for your HIV infection? [No- Yes]
	
	Q84-QQ91. [if Q83=1] Why have you never taken antiretroviral treatment for your HIV infection? Tick as many as apply.

Variable:Q84	Q84. My doctor says I don’t need antiretroviral treatment at the moment.[No- Yes]
Variable:Q85 	Q85. To avoid the side-effects.[No- Yes]
Variable:Q86	Q86. I feel it is not necessary.[No- Yes]
Variable:Q87	Q87. I'm afraid people will notice.[No- Yes]
Variable:Q88	Q88. I don't want to be reminded about HIV every day.[No- Yes]
Variable:Q89	Q89. The treatment is not available in the country I live in.[No- Yes]
Variable:Q90	Q90. I can't afford the treatment.[No- Yes]
Variable:Q91	Q91. Other reason.[No- Yes]
Variable:Q92	Q92. [if Q91=2] For what other reason have you never taken antiretroviral treatment?[write in answer]

Variable:Q93	Q93.[if Q83=2] Are you currently taking antiretroviral treatment?[No-Yes]
Variable:Q94	Q94. My doctor says I don’t need antiretroviral treatment at the moment[No-Yes]
Variable:Q95	Q95. To avoid the side-effects[No-Yes]
Variable:Q96	Q96. I feel it is not necessary[No-Yes]
Variable:Q97	Q97. I'm afraid people will notice[No-Yes]
Variable:Q98	Q98. I don't want to be reminded about HIV every day[No-Yes]
Variable:Q99	Q99. The treatment stopped being available in the country I live in[No-Yes]
Variable:Q100	Q100. I can no longer afford the treatment[No-Yes]
Variable:Q101	Q101. Other reason[No-Yes]
Variable:Q102	Q102. [if Q101=2] For what other reason have you stopped taking antiretroviral treatment?[write in answer]


Variable:Q275	Q275. 	1=[ISCED 1]
			2=[ISCED 2]
			3=[ISCED 3]
			4=[ISCED 4]
			5=[ISCED 5]
			6=[ISCED 6]
Variable:Q276	Q276. Which of the following best describes your current occupation?
			1=Employed full-time
			2=Employed part-time
			3=Self-employed
			4=Unemployed
			5=Student
			6=Retired
			7=Long-term sick leave / medically retired
			8=Other
Variable:multidiscrepant_$ Multidiscrepancy-Filter, removing respondents with >=2 predefined discrepant answers. For description of inconsistencies, see EMIS variable manual
Variable:outmost	binarized variable 0=no response; 1=all other answers; 2=out to most people I know
Variable:RegionEMIS	nine European subregions:
			•West – Belgium (be), France (fr), Republic of Ireland (ie), the Netherlands (nl) and the United Kingdom (uk).
			•North West – Denmark (dk), Finland (fi), Norway (no) and Sweden (se).
			•Central West – Austria (at), Switzerland (ch), Germany (de) and Luxembourg (lu).
			•South West – Greece (gr), Spain (es), Italy (it) and Portugal (pt).
			•North East – Estonia (ee), Lithuania (lt) and Latvia (lv).
			•Central East – The Czech Republic (cz), Hungary (hu), Poland (pl), Slovenia (si) and Slovakia (sk).
			•South East (EU) – Bulgaria (bg), Cyprus (cy), Malta (mt) and Romania (ro).
			•South East (non-EU) – Bosnia and Herzegovina (ba), Croatia (hr), the former Yugoslav Republic of Macedonia (mk), Serbia (rs) and Turkey (tr).
			•East – Belarus (by), Moldova (md), Russia (ru) and Ukraine (ua).

Variable:RegionEMIS3	four Western European subregions (see above), WHO Central Europe (Central East, South East), WHO Eastern Europe (North East, East)
Variable:age_bin	binarized age variable, <30 years, >=30 years
Variable:age_quar	<25 years, 25-39 years, >=40 years
Variable:edu3		Education levels 1=low, 2=middle, 3=high
Variable:edu2		Education levels binarized 1=low/middle, 2=high
Variable:citybin	binarized settlement size: <500,000; >=500,000
Variable:Occupation	1= employed; 2=unemployed; 3=other
Variable:RegionOrigin	0=country of residence; 1-9=nine EMIS European subregions; 10-16=WHO regions
Variable:MigrBirth	1=born in country of residence; 2=born abroad
Variable:serostat	1=untested or last test negative; 2=diagnosed HIV positive
Variable:confidential	binarized satisfaction with confidentiality: 1=satisfied; 2=dissatisfied
Variable:respect	binarized satisfaction with respect: 1=satisfied; 2=dissatisfied
Variable:counsel	binarized satisfaction with counselling: 1=satisfied; 2=dissatisfied or no counselling
Variable:msm_disclose	Disclosure of being MSM at last HIV testing: 1=unclear, 2=opportunity to talk about sex, and disclosure to have sex with men, 3=no opportunity to talk about sex or no disclosure of having sex with men
Variable:monitor	1=has not seen a physician for monitoring HIV in the past 6 months; 2=has seen a physician for monitoring HIV in the past 6 months
Variable:vload		1=undetectable viral load; 2=detectable viral load; 3=I was told but do not remember; 4=I was measure but not told the result; 5=it was not measured
Variable:Q84a		recoded after reclassification of open answers
Variable:Q85a		recoded after reclassification of open answers
Variable:Q86a		recoded after reclassification of open answers
Variable:Q87a		recoded after reclassification of open answers
Variable:Q88a		recoded after reclassification of open answers
Variable:Q89a		recoded after reclassification of open answers	
Variable:Q90a		recoded after reclassification of open answers
Variable:Q91a		recoded after reclassification of open answers
Variable:Q94a		recoded after reclassification of open answers
Variable:Q95a		recoded after reclassification of open answers
Variable:Q96a		recoded after reclassification of open answers
Variable:Q97a		recoded after reclassification of open answers
Variable:Q98a		recoded after reclassification of open answers	
Variable:Q99a		recoded after reclassification of open answers
Variable:Q100a		recoded after reclassification of open answers
Variable:Q101a		recoded after reclassification of open answers
Variable:ART1		1 "ART not yet needed"
Variable:ART2		1 "To avoid side effects"
Variable:ART3		1 "I feel it is not necessary"
Variable:ART4		1 "I'm afraid people will notice"
Variable:ART5		1 "I don't want to be reminded about HIV every day"
Variable:ART6		1 "ART not available"
Variable:ART7		1 "ART not affordable"
Variable:ART8		1 "Unknown ('other', but no explanation)"
Variable:ART9		1 "PEP (stopped ART)"
Variable:ART10		1 "Lab results not complete (never ART)"
Variable:ART11		1 "Does not know what antiretroviral treatment is (never ART)"
Variable:ART12		1 "Distrust in medical science / Duesberg etc."
Variable:ART13		1 "No hope"
Variable:treatment3	1 "On ART" 
			2"Has stopped taking ART" 
			3 "Has never started ART" 
			-1 "(Not diagnosed with HIV)" 
			4 "Treatment status unclear"
Variable:deniedmed	-1 "(Not diagnosed with HIV)" 
			0 "No response" 
			1 "Was never or only rarely denied medical help because of HIV" 
			2 "Has sometimes or (very) often been denied medical help because of HIV".
Variable:component1
Variable:component2
Variable:component3


*************************************************************************************************************************************
*
*                          Manuscript on reasons for not using ART.
*                          SPSS Syntax written by A. J. Schmidt, U. Marcus, and M. Furegato
*************************************************************************************************************************************.
FREQUENCIES Q71 Q83 Q93 treatment3.


* TABLE 1a. 
         TEMPORARY.
         SELECT IF Q71=2.
         CROS RegionEMIS3 age_quar edu2 citybin outmost confidential respect counsel deniedmed BY treatment3 /CELLS COUNT COL.

* Table 1b.
MULT RESPONSE GROUPS=$ART_reasons (ART1 ART3 ART2 ART5 ART4 ART7 ART6 ART8 ART13 ART9 ART10 ART11 ART12 (1)) 
  /VARIABLES=treatment3 (1 4) 
  /TABLES=$ART_reasons BY treatment3 
  /CELLS=COUNT COL 
  /BASE=CASES.

FREQUENCIES ART9 ART10 ART11 ART12.
COMPUTE exclude=0.
IF ART9=1 OR ART10=1 OR ART11=1 OR ART12=1 exclude=1. 
FREQ exclude.
*After discussion with co-authors, cases who
1) had ART as PEP, N=5 (=ART9)
2) had ART planned but not started, or whose results were not yet fully available, N=78 (=ART10)
3) did not know what ART is, N=27 (=ART11)
4) did not trust medical science (Duesbergianers), N=19 (=ART12)
are excluded (altogether: N=129).

*Table 4.
TEMPORARY.
SELECT IF exclude=0 AND Q71=2.
CROSSTABS age_quar outmost confidential respect counsel deniedmed BY RegionEMIS3 /CELLS COUNT COL / STAT CHI.

* 
TEMPORARY.
SELECT IF exclude=0 AND Q71=2.
MULT RESPONSE GROUPS=$ART_reasons (ART1 ART3 ART2 ART5 ART4 ART7 ART6 ART13 ART8 (1)) 
  /VARIABLES=RegionEMIS3(1 6) 
  /TABLES=$ART_reasons BY RegionEMIS3
  /CELLS=COUNT COL 
  /BASE=CASES.


*************************************************************************************************************************************
*** End of SPSS Syntax, Start of do-file.
*** Factor analysis: Which reasons for not being on ART should be grouped together? (Pooled).


		foreach x of varlist art1-art13  {
replace `x'=. if `x'==-1
        }

		
log using "kmo_20141222.log", replace
alpha  art1-art13, item 
factortest   art1 art2 art3 art4 art5 art6 art7 art8 art10 art11 art12 art13 
factortest   art1 art2 art3 art4 art5 art6 art7 art8 
factortest   art1 art2 art3 art4 art5 art6 art7 
     log close

	log using "factor_all_20141222.log", replace
 
*Principal Factor without restriction on number factors
factor art1 art2 art3 art4 art5 art6 art7 art8  art10 art11 art12 art13
estat common
estat kmo
estat structure
estat factors

loadingplot
screeplot
paran   art1 art2 art3 art4 art5 art6 art7 art8  art10 art11 art12 art13

minap  art1 art2 art3 art4 art5 art6 art7 art8  art10 art11 art12 art13
log close


	log using "factor_restricted_20141222.log", replace
 
*Principal Factor without restriction on number factors (including art8)
factor art1 art2 art3 art4 art5 art6 art7 art8  
estat common
estat kmo
estat structure
estat factors

loadingplot
screeplot
paran   art1 art2 art3 art4 art5 art6 art7 art8 

minap  art1 art2 art3 art4 art5 art6 art7 art8  
log close

	log using "factor_restricted_NOart8_20141222.log", replace
 
*Principal Factor without restriction on number factors (excluding art8)
factor art1 art2 art3 art4 art5 art6 art7   
estat common
estat kmo
estat structure
estat factors

loadingplot
screeplot
paran   art1 art2 art3 art4 art5 art6 art7  

minap  art1 art2 art3 art4 art5 art6 art7   
log close


*Principal Factor without restriction on number factors (excluding art8)

***Promax rotation
log using "factor_restricted_NOart8_20141222_rotation.log", replace
factor art1 art2 art3 art4 art5 art6 art7   

rotate, promax  blanks(.2) 
estat common
estat kmo
estat structure
estat factors

***Varimax rotation
rotate, varimax  
estat common
estat kmo
estat structure
estat factors
log close

*confirmatory
confa (f1:Q84a Q91a ) (f2: Q85a Q86a Q87a Q88a)  (f3:Q89a Q90a)
estat fit

alpha  Q84a - Q91a, item
alpha Q84a Q91a , item
alpha Q85a Q86a Q87a Q88a, item
alpha Q89a Q90a, item


*************************************************************************************************************************************
* End of do-file, continue SPSS Syntax


COMPUTE component1=-2. 
IF ART2=1 OR ART4=1 OR ART5=1 OR ART6=1 OR ART7=1 OR ART8=1 OR ART13=1 component1=0.
IF ART1=1 OR ART3=1 component1=1.
IF ART9=1 OR ART10=1 OR ART11=1 OR ART12=1 component1=-1.
IF Q71 NE 2 OR MISSING(Q71) component1=-3.
VALUE LABELS component1 -3 "No HIV" -2 "On ART or missing" -1 "Excluded" 0 "Other reasons" 1 "Component 1 reasons (perceived lack of need)".
MISSING VALUES component1 (-3,-2,-1).
FORMATS component1 (F1.0).

COMPUTE component2=-2. 
IF ART1=1 OR ART3=1 OR ART6=1 OR ART7=1 OR ART8=1 OR ART13=1 component2=0.
IF ART2=1 OR ART4=1 OR ART5=1 component2=1.
IF ART9=1 OR ART10=1 OR ART11=1 OR ART12=1 component2=-1.
IF Q71 NE 2 OR MISSING(Q71) component2=-3.
VALUE LABELS component2 -3 "No HIV" -2 "On ART or missing" -1 "Excluded" 0 "Other reasons" 1 "Component 2 reasons (fear of consequences)".
MISSING VALUES component2 (-3,-2,-1).
FORMATS component2 (F1.0).

COMPUTE component3=-2. 
IF ART1=1 OR ART2=1 OR ART3=1 OR ART4 OR ART5=1 OR ART8=1 OR ART13=1 component3=0.
IF ART6=1 OR ART7=1 component3=1.
IF ART9=1 OR ART10=1 OR ART11=1 OR ART12=1 component3=-1.
IF Q71 NE 2 OR MISSING(Q71) component3=-3.
VALUE LABELS component3 -3 "No HIV" -2 "On ART or missing" -1 "Excluded" 0 "Other reasons" 1 "Component 3 reasons (ART inaccessible)".
MISSING VALUES component3 (-3,-2,-1).
FORMATS component3 (F1.0).
FREQ component1 TO component3.


*Univariable".
*1. Binary variables.
TEMPORARY.
SELECT IF exclude=0 AND Q71=2.
CROSS outmost citybin MigrBirth edu2 confidential respect counsel deniedmed BY component2 /CELLS COUNT COL /STAT RISK.
*2. Age.
TEMPORARY.
SELECT IF exclude=0 AND Q71=2.
LOGISTIC REGRESSION VARIABLES component2
  /METHOD = ENTER age_quar
  /CONTRAST (age_quar)=Indicator(2)   
  /PRINT = GOODFIT ITER(1) SUMMARY CI(95)
  /CRITERIA = PIN(.05) POUT(.10) ITERATE(20) CUT(.5) .
*3. RegionEMIS.
TEMPORARY.
SELECT IF exclude=0 AND Q71=2.
LOGISTIC REGRESSION VARIABLES component2
  /METHOD = ENTER RegionEMIS3
  /CONTRAST (RegionEMIS3)=Indicator(3) 
  /PRINT = GOODFIT ITER(1) SUMMARY CI(95)
  /CRITERIA = PIN(.05) POUT(.10) ITERATE(20) CUT(.5) .
*4.RegionOrigin.
TEMPORARY.
SELECT IF exclude=0 AND Q71=2.
LOGISTIC REGRESSION VARIABLES component2
  /METHOD = ENTER RegionOrigin
  /CONTRAST (RegionOrigin)=Indicator(1) 
  /PRINT = GOODFIT ITER(1) SUMMARY CI(95)
  /CRITERIA = PIN(.05) POUT(.10) ITERATE(20) CUT(.5) .


*Multivariable.
TEMPORARY.
SELECT IF exclude=0 AND Q71=2.
LOGISTIC REGRESSION VARIABLES component2
  /METHOD = STEPWISE age_quar edu2 citybin MigrBirth outmost confidential respect counsel deniedmed RegionEMIS3 
  /CONTRAST (age_quar)=Indicator(2)   
  /CONTRAST (RegionEMIS3)=Indicator(3) 
  /PRINT = GOODFIT ITER(1) SUMMARY CI(95)
  /CRITERIA = PIN(.05) POUT(.10) ITERATE(20) CUT(.5) .

*Multivariable.
TEMPORARY.
SELECT IF exclude=0 AND Q71=2.
LOGISTIC REGRESSION VARIABLES component2
  /METHOD = ENTER confidential respect counsel deniedmed RegionEMIS3 
  /CONTRAST (age_quar)=Indicator(2)   
  /CONTRAST (RegionEMIS3)=Indicator(3) 
  /PRINT = GOODFIT ITER(1) SUMMARY CI(95)
  /CRITERIA = PIN(.05) POUT(.10) ITERATE(20) CUT(.5) .
